# Supplementary material for: Integrated time course omics analysis distinguishes immediate therapeutic response from acquired resistance
Source: Genome Med. 2018 May 23;10:37. doi: 10.1186/s13073-018-0545-2 (PMC5966898; doi:10.1186/s13073-018-0545-2)
Supplement: Supplementary file 2 — Table S1. PatternMarker genes for the expression and methylation CoGAPS patterns and list of genes with significant anti-correlation between gene expression and methylation. (XLSX 117 kb) [file 13073_2018_545_MOESM2_ESM.xlsx]

## Sheet: Pattern Marker Genes
Table S1 - PatternMarker genes for the expression and methylation CoGAPS patterns and list of genes with significant anti-correlation between gene expression and methylation.
PatternMarker Genes for Expression Patterns					PatternMarker Genes for Methylation Patterns
Pattern 1	Pattern 2	Pattern 3	Pattern 4		Pattern 1	Pattern 2	Pattern 3
ODAM	SLC7A5P1	CSRNP3	KLK13		ZNF625-ZNF20	AXIN2	PDE5A
TMEM130	RPRML	CD33	CLCA4		EVC2	ANKDD1A	CAD
ERP27	WNT8B	CD302	PRSS3		OSR1	CFAP52	ORAI3
KLHDC7A	LOC100133545	NRK	FABP4		FAM150B	RRN3P1	KNDC1
PSG2	HIST1H2BM	ADORA1	GIMAP1		ZFP90	PTGFR	NKX3-2
ZCCHC5	HBA1	GUCA1C	BARX2		KCNH8	PTPRB	FAM222A
LOC400696	SLC16A8	PART1	MAP9		CKB	AQP11	PPARG
SLC27A2	C21orf34	ZNF595	CWH43		CCDC67	TNFRSF10D	ATOH8
ZCCHC18	HES7	TSPAN19	FAM182A		TRPC6	CXCR4	FBN2
CYP26A1	MGC14436	PTPN20A	LOC254559		GFRA2	SCNN1B	COL8A1
DUSP15	CXCR6	MSGN1	PLA2G4E		WNT4	ACSL6	NREP
MYOZ1	GAPDHS	CGNL1	SELENBP1		PIGG	FGF14-IT1	PPP1R3E
C4BPB	VGF	LZTS1	POU2AF1		GABRA2	AQP11	RSAD1
TRHDE	SPRY1	SLCO1B1	ATP2B2		GALNT9	RSPH14	GPR139
PRLR	ACRBP	KCNV1	C6orf142		MSH6	TMEM52	LOC400927
ST6GAL2	DDN	AQP10	CACNA2D4		TFAP2E	RTN4RL2	ANO2
APCS	TERT	FAM90A1	IL10RA		GUCY1A3	C9orf64	FAM20A
KLRD1	CAMKV	LOC441046	PDIA2		SLC35D1	HAS3	MANEA
MGP	FLJ14107	D4S234E	LOC92973		IKZF3	ANGPTL4	TRIM46
GPC4	SNORA67	PLXDC1	LIPC		ZNF141	TMEM221	NELL2
BMP5	ERVFRDE1	ATP7B	FXYD6		FOXL2NB	DOK1	WDR45B
PSG6	CACNG7	CCDC144A	KRTDAP		ZNF721	RAD51C	GRIN2D
ECEL1	SLC7A2	CORIN	KIAA1239		ZNF71	ECE1	RNF220
CCL2	PCOTH	HSPC072	AKR1B15		NBEA	IRX4	CIT
CLIC5	ERC2	SNORA53	ANKRD35		DPYSL3	IL10RA	HOXD13
KIAA1486	NPPA	ZNF141	SMOC2		FBXO15	PPL	BCR
AFF3	LOC390595	CBWD5	ITPRIPL1		RIPPLY3	OXGR1	CHGA
LGR5	FAM81A	GPR50	TMEM61		ZNF569	HLF	RAB37
GDNF	TTC9B	C20orf26	GUCY2D		KCNQ3	LRRN1	TFDP1
RELN	PRDM13	ZNF718	MYCN		HIVEP2	TPM1	KCNA2
SH3GL2	C2orf70	ENPEP	C11orf53		TSPAN2	NAP1L5	HLA-B
CCR4	CCDC73	C12orf54	SERPINB12		HECW2	S100A6	RNF32
HCN4	TFR2	ALDH8A1	PARP15		BDNF	ZNF420	KCNJ2
APOB	LOC150197	C1orf125	ADCY4		FAM174B	CCNA1	ABCA17P
CST6	RPS15AP10	CLCA3P	PCDHA4		FAM65B	RARA	SULF1
COL4A3	ACTL8	C6orf164	LST1		COL2A1	TRIM7	PAQR8
NPPB	C5orf45	TMEM100	HS3ST6		ZNF229	ZKSCAN7	PCBP1-AS1
CDH5	HIST1H4C	ZBTB32	TRPM2		NBEA	PTCH2	RPS25
COL15A1	GNG4	LOC100130522	ALK		PVALB	LINC00900	CHD8
GLYATL2	PTPRO	C20orf12	SIX3		LOC100268168	DCHS2	C7orf49
ARMC4	NSUN5P2	DMRTC1B	SBSN		XKR7	TMEM231	DPY19L2P4
LRRN1	ARHGAP9	CCL25	LPA		ZNF717	ISLR2	PFKP
CALCR	LOC152024	PPP1R2P1	GMFG		LOC113230	GABRA2	FAM13C
DUSP8	FZD4	ST8SIA4	LOC152225		HSPB1	GCHFR	HIGD1A
FGF18	C12orf24	LOC285456	NUDT16P1		NEK10	ARL10	BMP4
RIMKLA	RAB36	PSORS1C2	ISLR		LGI4	PRKCB	ABCG4
DIO2	EFCAB4A	LOC168474	SLC26A9		EPHA10	TMEM216	FAM64A
FAM13C	HMX2	LOC728875	KRT3		CNTN5	ADAMTSL4	FGFR1
SFRP5	LRFN1	FCER1G	LEMD1		LINC01305	NT5C1A	SLC38A7
RANBP3L	CTU1	LOC389705	CLCN1		MIXL1	AMER2	SFMBT2
ALOX5AP	MEF2C	C14orf178	SLC26A4		DRGX	SLC47A1	RSPH4A
MYL9	CDKN2A	TAGAP	C2orf71		DGKI	SNCA-AS1	TRAM1L1
FOXS1	PLCL2	PSTPIP1	GSTM2		NPAS1	NIPSNAP3B	INSM1
ROS1	RGS17	C14orf132	OTOP3		MMP2	MIR152	RASSF5
SLC6A10P	CCDC78	PPP1R1B	CHRNA6		IRX6	GLUL	CASP3
TMEM98	CPNE7	CHRM1	SYT5		SHF	POU3F1	HES5
WISP2	EN2	PCDHGA12	OR7D2		RAB3B	ABHD1	MAP9
MMP24	HPDL	PTPRZ1	KRT77		RCSD1	KCNK10	SCUBE1
SOX21	FAM175A	TC2N	ZNF750		LHX1	PPP2R2B	RAB3C
MGC12916	KLHL33	WDR93	NRXN1		MEX3A	LOXL3	MGC2889
RPS6KL1	C13orf38	PLIN1	ABCG4		KCNJ10	SEMA4G	ZFP90
ZNF665	C9orf171	FLRT3	PXDNL		AK5	CHST13	SLC2A1
LOC149837	NSUN5P1	PDLIM2	DES		DNAJC22	RYR1	NAV2
NALCN	AGAP8	BEAN	DOC2B		LDLRAD4	BHLHE41	HYPK
CGB2	GAL	OSTCL	SPATA4		FRZB	MLNR	LINC00937
CLIC3	PPM1E	CA14	KRT33B		C1orf106	C1QTNF4	PPP1R12B
ADAMTS2	HCN3	ZNF534	FUT2		FOXA3	B4GALNT2	HEATR5A
GJA5	WNT10B	LPHN3	PARVG		KCNIP1	YTHDF2	BMP4
CRISPLD2	MT1E	RG9MTD2	GALNT9		DPYSL3	CDC42EP3	SLC26A4-AS1
C1orf68	CEND1	FMO4	SERPIND1		LIMD2	DYSF	NTNG2
SEPT12	LOC100272146	ANGPTL1	NR4A1		SVOPL	ZMYND12	CALN1
ZBTB8B	ZBTB12	TDRD9	FOXE3		CARD11	GPR83	IQCJ-SCHIP1
TULP1	PEG10	TLR1	ANXA13		SLC2A10	SMO	FSCN2
ANO7	NOXO1	LHX9	PRAME		COL24A1	NPTX1	PKDREJ
PSG3	KIAA1274	SIGLECP3	CDH22		ZBTB16	IHH	LEKR1
ENAM	LOC285419	GNPDA2	PDZRN3		ARPP21	C12orf42	DNAJC10
KCNB1	KGFLP2	CHST5	P2RY8		ZDHHC21	KCNN1	IQSEC1
EMR1	MATN4	SLCO6A1	CPXM1		FLT4	ZNF287	LIFR
CST7	SCLY	C10orf68	LOC283731		DOCK10	GPRIN3	ZFP90
KRTAP5-1	SPIRE2	C1orf210	MRVI1		CACNA1E	PPARG	ART5
ESAM	PABPC1L	SCN4B	CCK		DUSP16	SOX18	EFNA1
NPC1L1	LOC100190986	GRM8	ANKK1		ENPEP	CGREF1	RAD50
SLC3A1	DYRK1B	LRRN4CL	SPRR1B		SLC15A1	UBE2Q2P1	CD302
FLJ42875	FAM86B2	C14orf64	EIF4E3		CRISPLD2	NPAS1	HLA-C
KDR	C16orf59	HKDC1	CLEC1A		RYR3	2017-09-04	ITGA9
PSG1	SUZ12P	BANK1	RUFY4		DUSP26	TMEM62	PTPRN
FGF17	PDXP	PLXNC1	LGI3		MEST	DKKL1	DNAH7
ACBD7	DRD4	SLC24A4	RHOV		ITGA6	WNT11	RPF1
CREB3L1	ALOX12	MGC4473	FAM20A		HEYL	TEKT3	BORCS5
APBB1	ANKRD22	SPRY3	OR1G1		HOPX	SLC2A12	DPP6
FUT4	C17orf86	ELOVL4	ENTPD2		KCNJ5	CCDC67	HAS3
CUX2	FKBP1AP1	FBP2	B3GNT8		MYO15A	MYRIP	KLF5
DIRAS3	RLTPR	TLR6	BTG2		CFTR	FXYD6-FXYD2	TNFAIP8
BICC1	NEFM	TDRD6	GPR112		NFU1	NTSR1	FUOM
ERBB4	OXGR1	NLRP11	RGS6		MAEA	ERICH5	B3GNT3
NHS	C10orf91	C9orf11	CYGB		RELN	VWA3B	RNF144A
SORT1	KCNG1	KRT9	LIPE		LOC284798	LOC155060	TCFL5
FLJ44054	RMRP	NPY1R	CALB1		PRRT2	SORBS3	NEURL3
LONRF3	RPL32P3	MSTO2P	B3GALT4		LOC148709	PLIN5	RHOU
ITGA11	SLC25A19	CXorf57	ARHGAP30		RASGRP2	THAP3	ICAM5
UGT1A3	CNNM1	ONECUT1	TRAF3IP3		LMX1B	FSTL5	BDNF
TGFB1I1	STAC	ADAMTS3	GNA14		ADRA1A	MSI1	BCL2
RGS7	RAB40A	ZNF721	AICDA		KIF7	TAP1	HECW1
MYPN	ATP5EP2	ZBED2	HSD17B14		ZC3HAV1L	LOC100132215	ODC1
APOD	DMP1	ADAM21	SSX1		DIO3	2017-09-09	EML6
CH25H	GPT2	PSORS1C1	DLG2		GNAL	DKK3	LTBP4
MYO5C	DMRT3	AHSG	ZNF568		ZP3	RFX6	THEM4
CXXC5	FJX1	CDK20	CCL22		MSX2P1	ATAT1	RHBG
DNAH5	CR2	TMEM169	DLX2		ANKRD29	NMRK2	CCDC127
HOXA2	LENG9	VSIG1	KLK11		C1orf194	CHL1	LOC729732
CXCL12	OGN	NCF2	LOC284749		HAAO	LGALS8	PTGES3
MRAS	FAM155B	CNGA4	AATK		TUBA1A	CHD5	ZEB2
OXCT2	MMP23B	DUSP5P	JHDM1D		PAX2	LDLRAD4	TAF5L
DPCR1	SNHG3	PCSK5	GNAT1		LRRC2	ZBTB7C	B4GALNT1
DUSP26	PROZ	GPR155	EFEMP2		GATA5	LYRM1	PRKG1
GPRC5B	CENPM	WDR63	FAM107A		STOX2	ANGPTL4	LTBP3
NOS2	NCRNA00169	NPNT	AGAP11		COL15A1	ADAM33	CCNI2
ADAMTS7	CDHR5	LRRC6	SPINK2		MYO5C	SYT15	GSTM1
KCNK3	C17orf89	WDR65	TCTE1		PRAME	OCLN	PSIP1
INSM2	XRCC2	ALOXE3	FA2H		MAL	EPHX2	CCDC62
TMEM27	DNAH12	FOLR3	CCL3		ANKRD33	CCL28	AIG1
HTR3A	ZBED3	SLC16A11	NMUR1		ELOVL3	LOC100132215	MYOD1
DRAM1	RHEBL1	SNURF	PYHIN1		XKR6	ALDH1L1	TNFAIP2
PAX2	STAMBPL1	SNRPN	ASPA		NTN3	SARM1	THBS2
SNCG	USP49	PAQR6	MMRN2		FRYL	LINC00092	PHF13
C6orf165	TF	PRKAG3	SEPP1		ALS2CR11	SPDYA	AATK
CYFIP2	TTLL2	ARHGEF6	SLC34A2		KATNB1	LEF1-AS1	FADS1
WNK2	C7orf54	FLJ32063	KLK7		VCAN	KRTCAP3	NTN4
HOXA3	THNSL1	LEF1	C10orf99		NPNT	STK32B	ADD2
DHRS2	KLHL23	BBS5	DLX4		SLC44A4	GSTM3	CTSC
CNRIP1	LOC401010	FLJ22536	RTDR1		RDM1	DNAH11	PFKP
C4orf26	DNAJB7	UNC93A	DGAT2		LOC153684	PRR18	C19orf35
GCNT4	SNHG4	PCDHGB3	PKIB		APBA1	ZNF620	SPSB4
FGD3	TSEN2	CD86	NYNRIN		PROM1	PURG	SOCS2
PLEKHB1	CENPJ	KCND3	SLC44A4		LEF1-AS1	WNT2	NRXN1
TEK	GCNT7	FAM46D	CES8		DDIT4L	ZFYVE28	NTSR2
GRPR	PRR15	TFEC	CCDC146		SLC5A5	TLR2	SCD
KCNE4	PPIAL4G	KSR2	TMPRSS3		C10orf90	WNT10A	BCL2
NCRNA00052	LOC646851	PCDHGA6	NPTX2		DDN	CELF2	UAP1L1
CAPN13	ZNF767	NRG4	ZNF717		CBFA2T3	PAPLN	CTSH
SLC46A1	C6orf1	NIPAL1	TNFSF10		RRAD	C1orf101	MSI2
KRT75	FBXO10	RNF222	NRARP		MTTP	MIR1258	HIGD1A
ARHGAP20	MOSC1	PABPC4L	TMEM37		FLJ30679	PDZD2	PPM1M
C18orf1	SACS	FNIP2	OOEP		ABLIM3	SLFN12L	KCNK3
PGBD5	NCRNA00093	FGF7	CALML5		TRPM2	CRMP1	SERPINB1
KCNS2	LOC339674	BOC	TMC8		CTNND2	DOC2A	TRAM1
C7orf29	FN1	NTNG1	KCNE3		PVRL2	CACNA1B	CACNG1
KCNT2	C20orf160	EVC2	OXER1		GAB1	KCNQ4	NEK5
OR52D1	MEF2B	CXorf22	LOC284798		EPO	KDR	PDIA3
CCDC67	FAM70B	ABCA11P	RHCE		DAB1	CHRNB4	FADS6
C4orf6	C21orf58	CHIT1	ARL10		DLX3	CRTAC1	GRM1
MEX3B	PNPLA3	OR51B4	PRKCB		GPR89B	CAND2	ZC3H12C
LMAN1L	B3GNTL1	SIRPB2	KANK3		PPP1R9A	GPR150	SHC3
SMPX	ARSG	THBS2	VILL		MYC	RASA4B	NOMO2
LIMCH1	GATC	CHRM3	RGS9		TSPAN10	THEMIS2	SH3GL2
SBK1	SNHG12	RASSF9	YPEL2		HLA-DPB1	DIXDC1	KY
COMP	CEMP1	ODF3L2	PLIN5		SDHAP1	PAX5	SLC38A3
LIF	CCDC41	KIF26B	HOXD3		TRIM46	SLCO5A1	LPPR3
TMEM198	KIAA1257	LCORL	C1orf175		LOC100128593	SSPN	CPSF7
HTR1D	C20orf135	CACNA1C	ITGB7		COX6B2	DAPK1	FAM47E
LOC401431	PROX2	OPRM1	CD93		ELOVL4	PRDX2	GOLGA2
NKX6-1	GRRP1	RIMS1	MYCL1		HDAC5	FGF11	PDCD4
GRIN2A	P2RX5	SLC25A21	GCNT3		CYB5A	PLA2G7	LRRC32
PLD5	CHAD	SYT13	N4BP2L1		EDNRA	FADS2	WBP2NL
SAMD10	BOP1	KIT	HAAO		SLC6A19	OPRK1	DCTN2
ATP13A5	FAR2	ADAMTS4	TGFBR3		CFAP58	ZEB2	GRIN2A
ADAM12	PRDM5	CYS1	PRUNE2		ZNF483	CHST5	KCNK10
CCDC147	SSTR2	SIRPB1	CARD16		APBB1	LAP3	HCRTR2
C8orf46	NLE1	NCKAP5	CYP4F2		HLA-DPA1	GOLGA7B	KLF2
NAALADL1	TAS2R14	DYX1C1	BCL3		NPY1R	C10orf82	CRB1
ADAMTS15	PRR7	RUNDC3B	ZNF788		GUCY1B3	ATP1A3	SOX15
RPA4	C6orf223	C1orf204	MPZL2		MYCNOS	OPCML	SLCO5A1
RAB17	C10orf131	VN1R1	YPEL3		KCNE3	ZMYND10	PSTPIP2
TRPM8	IMMP2L	C5orf36	PARD6B		EML2	WSCD2	PYCARD
CLDN23	TAS2R5	ZNF781	MUCL1		CFAP74	ESR1	ACAP3
LEP	ATP8B3	TNFRSF10C	PVRL4		RASGRP2	TMEM216	LRRC4B
ACRC	SNHG9	SELL	MAPK10		RASL12	PRR15	FAM120B
EDN1	LOC100272228	CCDC36	CES1		HELT	MYL9	MAP3K8
KAL1	LANCL3	FAM155A	LYNX1		CCDC185	FAM46A	PTPN21
PBX4	STC2	LOC158572	HVCN1		SH3D21	CCDC88C	TIMM50
SMPDL3B	LOC100130015	PCDH8	NOTCH3		RPPH1	ROBO1	NBPF3
C13orf16	GARNL3	GAP43	CRAT		SH3D21	GDNF	CHAT
LOXL1	RNF125	CREG2	LOC389493		NT5C2	CACNB4	SYNE1
FSTL1	FXYD7	GPR19	C17orf108		BLMH	ADPRH	HELT
APOBEC3B	SLC19A1	ERAS	HBEGF		GSTA4	CCDC63	ZNF580
MARCH3	CACNA1D	KIAA1211	PNLDC1		NEUROG2	MIR92B	HCK
C22orf24	OMD	CTSW	GLT1D1		MEIOB	SIX3	POLE2
ZCCHC12	SCARNA17	PPYR1	S100A14		SLC39A8	PELI3	STC2
IFLTD1	C20orf186	HPCA	SAT1		RAX2	RARA	CSAD
HLA-DRB6	PVRL3	PKHD1L1	SEPT4		UNC5A	ZNF793	FN1
MYOCD	DLL3	MARCH1	C10orf116		MAFF	KALRN	ATP6V1H
ROBO4	ZNF566	RGAG1	TNFSF9		NKX6-1	ADM2	GAPDHS
SORBS1	B4GALNT4	FAM66C	EMR2		SYBU	SNED1	RPS6KA2
CARD11	SPATA13	NOS1AP	HAS1		TBC1D19	ABHD14A-ACY1	2017-03-06
ASAH2B	PVRIG	TBX4	CAPNS2		SLIT3	HOXC5	FOXK2
RAB6B	CELF2	C12orf61	SSPO		ZNF85	ZNF575	TAL1
PPAP2B	RPL13AP20	LRRC3	RSPO4		KISS1R	AGO1	FRMD4B
CHI3L2	BRCA2	SCN9A	OR4F21		CA7	EMILIN3	CPNE4
C10orf81	ZNF579	PCDHB17	KRT13		PAX1	ZMYND10	MOXD1
FLJ41941	RIMBP3	KCNC3	PACRG		HAS3	PLB1	HP1BP3
TRIM17	AURKAPS1	SPACA4	SLC9A5		MCF2L	CNTNAP2	IL12RB2
OVCH2	NKX2-5	ST8SIA1	MYO15A		GATM	NEIL1	RFTN1
STK32B	LOC100130932	LRRC66	PNRC1		ARHGDIG	SH3BP2	TOX
GPA33	CDT1	CCDC149	HBG2		MAPK15	THSD7B	KIF5C
GPR3	HIST1H4L	C1orf88	PRSS33		LINC00954	MPP2	HIST1H2AA
CCDC62	MAGEA8	C4orf44	WNT4		DMRT2	COX6B2	GYG1
CATSPER1	LYRM1	LPAR5	TTLL13		LIPE-AS1	SCNN1A	PRSS35
C6orf204	GABRR1	LHX6	PLEKHH2		SYT2	ZNF681	CHST10
C15orf52	PARS2	RNF128	PLCH2		ISLR2	LOC100133985	PIK3R5
UGT1A1	GNRHR	ZBTB46	GPR37L1		UFSP1	DAB1	HIST1H3G
GDF5	SLC4A5	VSX2	EFHC2		SP9	HIST1H3A	ID1
C8orf77	NTHL1	SLC6A11	SPERT		TRIM36	ACHE	PKIA
UGT1A9	ZNF253	TMOD4	HES2		AIG1	MFAP2	RNF225
TMOD1	NCRNA00201	WNT9A	PIK3IP1		SYT5	CYB5R2	GRIP1
OLR1	PRSS53	F10	RGS14		BRSK2	SMOC2	ARPC4
TUBA1A	LRRC19	SCEL	PRRX2		CHRNB2	KCNJ8	OLIG1
C21orf84	KILLIN	SCN2A	GRHL1		RECK	DPYSL5	PDGFRL
ANKRD58	MESTIT1	ZNF177	RNF39		PRIMA1	SP8	LYPD6
TUBA8	TSSK6	DNAJB5	AQP3		IDUA	TGFB1I1	BNC2
HDC	GPD1L	CHSY3	SH2D3C		SHOX2	DOCK8	CTSO
CLDN3	ASNS	CLEC17A	GPR55		PCCA	ALX4	PDLIM2
C6orf97	TWIST2	MAGEE1	IL34		ATP8A1	PPARG	ARHGAP22
FNDC5	DNAJC12	TTC23L	MXD1		ZDHHC11	ST6GALNAC3	ERG
APOL4	C17orf57	PIK3CG	ENPP5		GRSF1	FAM213A	PPFIA3
DCLK2	PPIEL	MAGEB6	OPLAH		ACY3	SYT13	DFNA5
PDGFD	DHX34	IL6R	TMEM38A		SHC4	GSN	ABCF2
PDE11A	LOC727896	TUBB8	SVOPL		EFCAB10	RAB31	LYN
PLAC8	EXOSC5	FGFBP2	LOC400931		SLCO5A1	EYA2	CPXM1
ASB18	GRB10	SNORD116-28	THBD		CFLAR	FUT4	TDRD7
LYZ	SIX2	TRIM67	CHAT		ZNF717	ECE1	TMEM45B
PAPSS2	LOC285696	PCDHB8	SERPINA5		LCORL	NARS2	ST8SIA5
HSN2	UGT8	FLG	LOC388588		NEUROG3	THEGL	PSMB9
VGLL1	LOC286467	STAG3	LGSN		CELF5	TCTE1	NPY2R
CPNE6	LOC441454	FAM198B	HOPX		TRIM2	TRAF5	PPAP2B
PIK3CD	CDX2	TUBAL3	GPLD1		KLF3	SERPINB9	2017-03-01
CHRM4	LOC100170939	CHN2	ITGAL		HIST1H4B	RSPO2	TEKT4
ALPP	CDCA7	COL24A1	C1orf126		GLB1L3	MIR935	SEMA3F
STMN2	KRT83	SHE	SEMA6C		GNPDA2	SLC35D3	RNLS
MAP1LC3C	IL9R	LYG1	TRIM10		GALNT9	FUCA1	IRF7
SRD5A2	KCNF1	HIST2H2AB	SLC22A18AS		FOS	CSPG5	GRIA4
STX1B	EID2B	PIGG	BMP2		ZNF253	ZNF385B	CACNA1D
ADAMTS6	SKA3	LOC285830	TGM1		LRP10	ISLR2	GLP1R
RNF148	IL17RB	HERC3	LDHD		SOCS6	DDAH2	GDF15
FLJ36031	LILRB3	CYP2E1	LY6D		ECHDC2	LHX9	LRP2
DBNDD1	GNAZ	LNX1	C3orf35		HLA-B	HDAC5	CLVS1
CLSTN2	KLF17	C1orf116	ATAD3C		NOV	NEK6	RELB
ADAM20	KCNMB2	NTS	TNFSF12-TNFSF13		C16orf70	CH25H	RPP25
MFSD6L	KCNJ13	APLF	SERPINB4		FAM53A	FGF14-AS2	ODC1
CD38	HS3ST3A1	NPY6R	C20orf203		FBXO6	SEMA3B	PDLIM3
LOC100134868	UFSP1	MGC3771	C8orf51		THSD1	CYP2R1	STAT1
PPP2R2B	NRIP2	COL11A2	ST6GALNAC2		ATP6V1H	SAMD11	CYTL1
CD101	KIF9	MAP4K1	KCP		SHISA9	SPON2	PLEKHG1
RCSD1	C6orf26	RAP1GDS1	PRPH		TNFRSF11B	CNTD2	ACADL
PSG4	ALKBH2	CDK5R2	HLA-G		ADD2	FAIM	ZNF541
EPHA10	LOC723972	DNAJC28	TYMP		COMP	CXCL12	HIST1H2BO
CDC42EP3	CHRNG	CHRNE	PURG		TOMM6	CELSR3	AGRN
KRT80	TREX2	ARRB1	BTG4		DKKL1	HTR6	ELN
C12orf53	CAMK4	MCTP1	GATS		TFDP1	CNRIP1	SDHAP2
SPSB4	LOC441208	ZNF844	TSHZ2		SHF	CFAP46	CLIP4
PPP1R12B	MIPEP	C5orf13	FAM184B		CD200	KHDC1	OPCML
NEXN	PSMG4	TRAM1L1	CFLP1		SLC6A2	AMER3	SERHL2
SCUBE3	SLC46A2	TUBA3E	GPR109B		FAT4	FAM181B	MAP3K12
ANKRD55	ASB13	DCX	ADAMTSL2		ATP7B	FOXF1	TMEM130
LOC338651	YDJC	RHOU	PI15		CLDN23	IGSF3	FAM117B
CCDC80	CABC1	EPHA6	KIAA0513		FAM43B	PLEC	SYT12
ADIG	S1PR4	ABHD1	BRS3		COL9A3	KCNIP2	GRIN2C
TTYH1	RIBC2	ATP8B5P	THEM5		ZNF248	PHF20	CSPG4
CD274	EXOC3L2	DYDC2	SRGAP3		SLC39A8	UBTF	LINC00960
LOC283404	HTR2B	ABI3BP	KLF8		RIPK3	CTSF	LMO3
PPP1R3G	C15orf5	NEK5	OVOL1		C2orf72	LOC100190940	KIFC3
ZSWIM4	FLJ10213	FLJ40330	RASA4		NIPAL1	C17orf82	COL11A2
LRRC37A4	PNMT	MBD5	TMEM45B		ECE2	BHLHE22	NOX5
TMPRSS6	HIST1H2BB	IDUA	SLC25A18		RGMB	SH2D3C	AGO1
GAL3ST1	FUZ	CALCRL	IFI27L1		IRF5	B3GALNT1	HMHA1
FAM188B	AMTN	TLL1	SLC2A14		NAT16	MRAS	C2orf70
TXK	VAX1	LOC100188949	ST3GAL5		CARD14	TMC5	HIST1H4H
COL4A4	SNORD10	OXTR	ZDHHC1		NAT16	NSUN7	SLC29A2
LCN12	HS6ST2	LOC728989	LOC284276		YOD1	SEMA7A	TLX2
PHYHIPL	FAM196B	C21orf7	SULT2B1		CDT1	TRPM2	CIC
FER1L4	LOC441666	APBB2	IQGAP2		ALS2CL	IQSEC1	SYT11
FLJ30679	SPDYE5	PCDHGA10	FAM43A		BACH1	EGR3	ABL2
DAZL	SLITRK6	JSRP1	CNIH2		ZNF580	LOC389332	AATK
SLC5A11	C1orf182	ZNF540	FAM132A		MIR155HG	COL4A3	VSTM1
B3GALT5	SFTA1P	CFHR1	SGPP2		FLJ36777	VANGL2	MIPEPP3
DENND2A	NPB	LOC649330	A2LD1		MYADML	GABRD	MCL1
TYW1B	SUGT1L1	CAGE1	ZMYND15		HPD	DAGLA	ACBD7
LRRC7	LY6G5C	PCDHGB2	C10orf55		TMUB1	PACSIN1	GRB10
TNFRSF1B	FAM186A	CTSE	KLHDC8B		TLL1	SBNO2	KHK
RNASE7	ZNF771	HSP90B3P	LOC154761		HAPLN4	ZKSCAN7	GMDS
ROBO1	RPE65	TGFB3	NR4A2		TRPC7	GLI1	TIMM10
LOC100133893	CHAC1	KIAA1409	MAPK13		NEURL2	LOC374443	RNF32
CNN1	C12orf39	C10orf79	B4GALNT3		GUCY1B3	TNFRSF13C	NREP
AIPL1	CPLX1	CLN5	ZNF703		ETS2	P2RY6	CXCL16
LCAT	NOG	C1orf21	NCOA7		UBE2E3	EPB41L4A-AS2	KIAA1024
GYG2	CARD9	BDH2	FAM182B		COL25A1	SLC38A1	C1orf228
C6orf208	EXOSC8	PCDHB9	GCHFR		CIDECP	SYT2	AS3MT
KY	ZNF780B	ST8SIA6	C5orf4		ZCCHC2	RAB37	ADAMTS2
FOLR1	RIMBP3C	GSTCD	SHF		GPR161	CMYA5	IL17RB
OLIG1	FBXL8	MSLNL	SEMA4G		BAIAP3	HIST1H2AB	GPCPD1
THRB	HOXD13	ZNF85	LEPR		UCN	PBX4	FBN2
ADAM19	RAET1K	KLHL10	C1orf152		HOPX	BRSK1	GMPR
LMO7	MEST	FAM164C	DBP		MAEA	ROPN1L	PTGER4
MCART6	GCAT	LOC100302401	UGT1A7		DACT3	PTGER3	PCDHB6
GFRA3	RPPH1	SLC9A2	METTL11B		NRXN3	ASCC1	IGFBP3
RIC3	HIST1H2AL	KBTBD10	DMGDH		LRP8	EPHX4	MDK
GABARAPL3	RLN2	C2orf81	ASPRV1		PRSS42	ECH1	TAGLN3
C5orf27	KLHL31	AHNAK2	ARHGDIG		CEND1	ABHD10	KCNB2
BTK	RNF157	GLRA2	ZNF467		ZIC4	SNX8	VLDLR-AS1
PSG5	STAG3L1	BBS12	ENTPD8		GPR27	EFCAB6	IQGAP2
CNGB1	TMEM231	H2AFB1	EDAR		LBR	RAP1GAP	DCHS1
CPLX2	PHKG1	NAP1L2	FMO9P		SPIRE2	DLL3	MAFF
TMC5	C3orf71	TBC1D19	ITGAM		ANKRD19P	CYSTM1	MAPK10
PLEKHO1	CPA5	ROPN1L	GPR152		ID3	MYRIP	HLA-A
PAK7	PCDHAC2	FAM26E	HAPLN2		TTC21A	CRABP2	HOXA5
NCRNA00175	NOSTRIN	RELL1	RHOF		CTGF	PAX1	SPTBN4
EME2	MEGF11	STON2	GPR144		NOXA1	HIST1H3I	SLC16A10
ATP10A	LRRC37A	RASD2	RASSF5		CLEC2L	TPPP3	ZEB1
OR10A3	CHEK2	TBCK	KLF9		TRPM2	KIAA1217	LBX1
FUT9	ANKRD13B	TUBBP5	KLHL6		CCNL2	HOXB9	MIR17HG
C3orf16	ZNF541	PKIA	NR2E1		DYDC1	GNAL	PER3
CAPN8	OTUB2	ANUBL1	SULT1A1		NEDD1	DNAJC4	GAS7
CYBB	CORT	TET2	SLC16A4		SDCBP2	DUS1L	FRG1HP
PRR18	BREA2	FMNL3	EFNA1		ADH5	FBXL16	ESPN
AR	C9orf23	NOX1	TPPP		SLC46A2	HHIPL1	DHH
ADRA2A	P2RY11	ZNF699	ACBD4		KCNMA1	MSH4	HS6ST1
UNC5C	SNORA7B	SLC5A10	ALDH3B2		ZNF660	CDH22	ZC2HC1C
C6orf114	PRAM1	PAQR7	CDNF		PPP2R2B	CADM1	SLC9A2
LOXL3	QPCTL	KCNJ5	LRMP		ESR2	CPEB1	SLC26A5
G0S2	HIST2H2AC	DLEU7	AGPHD1		DNAH6	NLE1	KDM5B
NKD1	RAP1GAP2	GPM6A	UNC5B		CCDC102B	2017-09-09	SLC10A4
SLC22A2	DNM3	CHRFAM7A	TBX21		CNPY1	DDA1	SLC38A7
AMZ1	ISL2	COL10A1	WNT6		FLRT2	ERBB4	MIR4456
TDH	HOXC8	PADI4	GRASP		ADCYAP1	IGDCC4	NR4A1
RBMS3	FAM72A	BTC	PI3		ASRGL1	GLUL	TBX4
LYN	TRIM66	FRYL	MAGIX		ABCG2	EGR2	FZD8
CCL5	LOC338758	RORB	KLHDC1		VAMP5	TTPA	UBTF
GOLGA8C	SLC2A13	DEC1	LAX1		PAQR9	PADI2	ATP2A1
MPPED2	CLDN20	JAZF1	LOC100130987		SPON1	FLRT2	KIF17
C1QTNF9	ZNF547	ADAM21P1	TTLL6		DNAI2	NA	MIR196B
UGT1A4	LIPT2	LOC100132832	DSC1		ISL2	NA	FGF22
CXCL16	NCRNA00167	FAM151A	OR10H1		IGF2-AS	NA	CYBA
COL1A1	FAM27A	ATP10D	ZG16		WNT1	NA	PPIEL
SLC7A7	C12orf42	NLRP9	PTPRH		SWT1	NA	APLP1
FSCN2	LSAMP	NEO1	TMEM8B		CTCFL	NA	SLC2A13
C12orf34	PDE4A	CSNK1A1L	NOTCH4		TBX6	NA	ENO2
RHOBTB1	OTX1	GDPD3	FGF9		GALC	NA	MAP3K14
KRT85	MEP1A	DHDPSL	TMEM178		SREBF1	NA	PLD1
SHH	RAD51C	TMEM154	FAM178B		ADRA2C	NA	CDHR3
SLC22A4	KCNQ1OT1	KCNMA1	CLEC4A		ESR1	NA	GDF6
C20orf118	LOC257358	CCDC148	HHIPL1		EPHA8	NA	ACHE
MRGPRX4	DYSFIP1	KBTBD8	FAM151B		TRIM46	NA	CCDC163P
GPRIN3	TMEM14E	C10orf93	MLPH		TTLL7	NA	KIRREL3
EFNB3	TRIM45	NPAS3	GAS1		IGFBPL1	NA	MT1DP
ISPD	SLC2A11	GAB1	UPB1		RNF180	NA	TMEM145
WTIP	ZNF154	ZNF599	DNAH10		ADAMTSL2	NA	ZNF780A
CCNJL	SLC27A5	LOC100131726	GGT1		VLDLR	NA	TACR2
USP18	RDH5	CD4	OTOP2		SPOCK1	NA	SCN4B
LIMD2	LRRC46	CCDC110	DHRS1		FAM47E	NA	MCHR2-AS1
C7orf61	NBR2	FAM40B	PRG2		FLJ16779	NA	CCK
C9orf169	DZIP1L	HIST1H2BJ	FLJ12825		DFNB59	NA	BDNF
GSTM3	NRL	SLC6A20	STARD5		ELMOD3	NA	CPEB1
ICA1L	KLF1	SHISA7	LOC440461		TFDP1	NA	NA
ZDHHC2	ACRV1	LOC285548	CRELD1		PIDD1	NA	NA
ROR1	GOLGA7B	METTL7B	FSD2		SLC24A4	NA	NA
C6orf122	RRP9	MAGEA9B	TPK1		PHLDB2	NA	NA
GSG1	DPYSL2	KRT222	TBXAS1		GADD45A	NA	NA
EMX2OS	PRDM6	RALGAPA2	C16orf73		PDE4C	NA	NA
HS6ST3	AKR1E2	RGPD5	PTAFR		PXMP4	NA	NA
SLC35D3	C5orf38	SCN3A	LOC100132111		HLA-E	NA	NA
VSTM1	RHBDD3	DRD5	EFNA3		LACTB	NA	NA
SASH1	TUBE1	ERG	LOC388242		IGFBP7	NA	NA
SEC61A2	HIST1H2BL	CETN4P	FGR		SPATA17	NA	NA
BEND5	SCARNA12	SLA	ANKRD45		XRCC2	NA	NA
NPPC	EEF1A1P9	PCDHGA7	CNGA1		PCDH10	NA	NA
DOK7	SNHG3-RCC1	SLC10A7	C2CD4B		IMMP2L	NA	NA
MYLK3	TMEM201	SPATA18	TEPP		PTPN5	NA	NA
GFOD1	C12orf76	LOC100192378	PROM2		FGF12	NA	NA
ZNF366	HIST1H3I	AQP6	NMNAT3		ANKRD34B	NA	NA
RASGRP1	P2RX6	RAPGEF2	HSD3B7		SULT1A1	NA	NA
C3orf36	LRRC2	HOXD8	XKR6		C14orf132	NA	NA
ADAM18	OR11H6	BTBD18	RNF122		ATF3	NA	NA
PCDH19	RPL21	CCDC54	HHIPL2		GNA14	NA	NA
PCSK1N	FGF2	ZNF521	PHACTR1		IGDCC4	NA	NA
EPB41L3	TTYH2	ADAM28	C1orf228
SALL3	C15orf28	EML1	NFATC4
SYT12	NARS2	C20orf144	TNFAIP6
TMEM151A	SNORA63	SH3TC1	MAF
C8orf47	ACCS	ZFP37	VAX2
EYA2	SLAMF8	TEX12	MPZL3
PTGFR	SORCS3	CYP2D6	ID4
C12orf74	ATP1B2	C19orf76	PCDH15
MSI1	HIST1H2BE	TMCC2	MAFB
ATP8B4	AHSA2	LRGUK	HES5
MC5R	NCRNA00171	PAR5	ZC3H12C
ST7OT4	C1orf213	GVIN1	CORO2B
MEIS3P1	CCDC13	DOCK3	CD300LG
PPAPDC3	PSIP1	CTSL2	CCDC102B
TBXA2R	ICAM5	LAMA2	GDF6
TMSB15A	HIST1H2AJ	C4orf47	ABCC6P2
MAGEA2	FGFBP3	CCDC163P	PARK2
PDGFRL	CD27	GPR89B	C6orf27
FOXD3	C3orf45	ANK2	C3orf18
SCRT1	KATNB1	CCDC87	TNXB
KIAA1244	ADARB1	CYP2R1	ST6GALNAC4
FIBCD1	KIAA1958	OLAH	C16orf86
MMP19	GAMT	C6orf163	PRSS27
APOBEC2	DMRTA2	EN1	LOC145837
BAMBI	PLP1	ZNF391	LOC115110
FAM27C	KLRG1	PXT1	PGPEP1
VGLL2	PROCA1	ALG11	LRRC25
LDHAL6B	ZNF780A	FLJ36777	ZC3H6
PPIAL4B	C7orf46	CCNG2	BDKRB1
GJD4	OMG	PCDHB6	C21orf90
GABRQ	ZNF681	PTCH2	DENND2C
DNAH6	WNK3	ESRRB	INPP1
CRB1	DMBX1	ME3	IRX4
LOC729603	LRRC69	KIF17	SLC39A2
MMP20	IRS4	C14orf23	MAOA
KCNJ12	RASL10B	OR11H4	AS3MT
TBC1D3B	ATAD3B	STARD4	EDA
EXTL1	CPLX3	IL17RD	PLA2R1
NEGR1	FLJ42393	PCDHGA8	KRT32
LOC730668	LGALS4	FCN3	ID2
ZNF620	HMGA1	PCDHB14	FAM124B
FAM19A3	PON3	NAP1L6	SERPINB13
SYNPO2	NCRNA00203	LMO1	CPNE5
PPIAL4C	CCDC159	LYST	FAM46A
LOC148709	LOC653653	GRK4	GPR84
QPCT	LOC154822	C17orf50	C1orf226
MBLAC1	KLF15	LOC100128239	GIPR
S1PR2	CTXN1	CPEB1	IGSF9B
FAT3	MAMSTR	DKKL1	GSG1L
GTF2H2B	NAT8L	PCDHB13	FAM134B
MAP2	IL1RAPL1	GRIK1	CLIP4
UBE2D4	LOC374443	RINL	LBXCOR1
BRSK1	FIGF	SNAP25	NTSR1
COL9A2	YY2	C10orf67	VPREB3
STXBP5L	HERC5	BCHE	PLA2G1B
LOC644172	UBE2S	ZNF546	DDO
FITM1	C3orf48	FLVCR2	OCA2
SLC19A3	DSEL	FCGR1A	ABCA3
MATN2	BMS1P5	PDE4DIP	ZNF167
GPRC5A	LOC100129726	CD5L	DPP6
BEND7	PRO0628	NFASC	CD99
PKN1	HRG	DPRXP4	SLC5A9
MED12L	LONRF1	HSPB2	BHLHE41
SLC41A2	PPP1R3E	PAR-SN	A1BG
KRTAP1-5	HEXIM2	NKX2-8	C4orf34
OR7E91P	CHRNA10	LOC344967	ANXA9
UPK3B	PLAGL1	IL12B	GATA5
MUC4	PRDM12	RAB27B	NRBP2
SPAG8	PLCG2	SLC5A12	SLC9A3
ARID3C	SPIN2B	CXXC4	PTGR1
VIPR1	TNFRSF13C	PDE4C	KLHL24
CACNA2D1	LOC285847	PPFIA4	INHA
PLA2G12B	GPM6B	H19	HOXD1
PKD1L2	PHGDH	FAM90A7	ECHDC3
SVIL	SAMD5	CDH26	TNFSF4
LY6G6C	ABLIM3	LRRK1	AQP12A
LOC401588	C21orf96	C9orf7	FLJ35390
CALHM1	BMS1P4	NLRP4	TNFRSF11B
RHAG	MCM3APAS	SLC2A5	ZC3H12A
ORAI2	GSC	SNORD22	ODF3B
DMBT1	FOXD2	LOC647309	S100A4
LOC100129716	C19orf20	IL15	MMP25
GAB2	DUS3L	PDE6G	SNX31
CXCL3	CENPH	HSPA12B	RAET1G
ZNF804A	HSP90AB2P	CEBPE	HLF
LHX4	ZNF90	DUSP19	TESK2
UCP2	DRD2	ADRA2C	UBQLNL
CGN	MDH1B	KRT14	FAM115C
PHACTR3	SNORD17	SLFN12L	RAB41
ELOVL7	HSF4	NEUROD2	KLHL15
CD200R1	PSAT1	SPAG17	CD5
C12orf69	CCDC89	GRK7	VANGL2
IGFBP7	CABP1	CASC2	NLRC3
STK33	SDSL	KIAA0125	C10orf90
NCRNA00085	LOC541473	PRMT8	SERPINA11
PSG9	C9orf24	LRRC37A3	C1QTNF3
GULP1	SPDYE1	SPATA7	FAM46C
TRIM16L	STON1-GTF2A1L	SMCR5	HIST2H2AA3
KCNK13	C19orf35	KCNJ1	AAA1
C9orf47	LOC100130557	SYT7	C1orf161
C1orf84	DPY19L2P4	FAM159A	NHEDC1
FARP1	HOXB5	SLC6A16	C17orf99
ACSL5	HNRNPA3P1	ODZ4	GPCPD1
FRMPD1	NEAT1	PAX5	CYP4F11
STBD1	TAS2R31	BCAM	C1orf190
DYSF	LBR	TUBB4Q	COL21A1
C9orf84	XYLB	SCARA5	MFAP4
GATA2	PMS2L5	RBM11	TNFSF14
OCLN	SRM	LHB	IL1F7
FES	C19orf60	FBXO15	NCRNA00189
CLDN4	FBL	TMEM90B	NOXA1
ADAM33	PRH2	CDKL3	PCDHGA11
CLCN4	CACNB2	KIAA2022	BCO2
TPTE	MKKS	SPOCK1	OR52B6
IFNK	FOXL1	CDR2L	LPO
C7orf63	LIME1	SNORA4	HCP5
GCA	NPAS4	SNCAIP	C5orf41
ATP6V0E2	DNAJB13	ANKRD20A3	RPL31P11
CCDC74A	SLC23A3	CC2D2A	ZSWIM5
LRRN3	RTP3	LCE5A	C19orf45
SIGIRR	ST7OT1	BAAT	RHOH
ANKRD24	FAM72B	KAT2B	PRSS42
NXNL2	FLJ42709	SLC25A34	SYN3
ROR2	IRF2BP1	ADH6	ACR
FAM131C	HOXB9	FAM46B	FNDC4
NUP210	INE2	SCNN1B	KCNG2
SRRM5	LTC4S	ZNF287	LOC401463
GCOM1	CCR6	PPA2	TIGD3
LRRN2	LOC728323	C17orf107	GLDN
HS3ST3B1	BCAN	EPHX4	CLYBL
C3	RRN3P1	LIG4	LRRK2
KIF5C	ZNF420	SLC31A2	FCGR2A
F2RL2	ZFP62	PCDHB15	ZNF439
NRN1L	FAM78B	GRM1	GPR146
IFNB1	PRKG1	THSD1	SERPINB1
ATOH8	NCRNA00105	VAMP5	ZBTB7C
CD163L1	OASL	NDST3	GPR37
SEMA3D	IFNE	DENND5B	ASAP3
FGF12	CHST10	ADAM32	GABRA2
GLIS2	SHC4	LST-3TM12	DHRS12
P2RX2	KLK14	FBXW7	CLDN2
MAG	DDT	FBXL7	KRT74
H2BFXP	ZDHHC11	HIST1H3G	HNF4G
REM2	PARP4	NEUROG2	TLE2
CXCL5	CEACAM22P	GLT25D2	UTS2D
HMGCLL1	PRB3	C15orf21	BAIAP3
RNF207	LOC91316	C4orf38	RGMA
RELB	CCNE1	C14orf45	LYPD6B
MATN1	DNAJC25-GNG10	LEAP2	SV2B
C10orf47	CFHR4	GNG13	KLK8
FOXI1	TMED6	C9orf103	BCAS1
MMP8	HOXB6	GPR64	FRMD3
SALL4	SDHAP1	FAM160A1	PPP1R3B
LY9	CHORDC1	CDKL5	REEP6
CLEC18A	GNB1L	CLIC2	CARD14
TMEM40	ATP1A3	LRFN3	UAP1L1
B3GALT2	CNGB3	EPB49	ACAN
TPO	MAST1	SH3RF1	GUCA1A
PIWIL4	H2AFX	RDM1	GPNMB
ARSD	DPYSL3	C20orf132	LOC100131551
FOXD4L1	CCND2	MAP7D2	ABCA9
SOX4	SAP30	ELMOD3	FSTL4
PDE2A	ZFPM1	C6orf201	NRN1
ST18	SNORA40	CAPN3	ADHFE1
FAM127C	C2orf89	PPP1R1C	PLIN2
CLDN9	FADS1	C6orf58	HSBP1L1
ATP8A2	ADAMTS12	TRIM71	STAT4
C19orf21	NT5E	RHBG	ERRFI1
KIAA0495	ZSWIM3	CAB39L	SYNGR4
HLA-H	C17orf58	NCALD	GGT6
CP	FBXO43	INA	IMPG2
SHC3	LRRC33	HOXD4	MTVR2
MEIS3	RSPH10B2	SYPL2	TRIM31
C1QTNF2	LTA	WFS1	SIDT2
BEGAIN	SLC39A5	ACSM1	GUCA1B
CIDEC	TIGD5	SCD5	FOXO4
PDX1	LOC100128822	SEPT7L	LTF
NTF3	C9orf172	TP53TG3B	HLA-F
UNC80	ENPP1	PPP1R16B	TTLL3
LOC729156	OR1J1	EMR4P	SEC14L5
C5orf46	GPR83	LEFTY2	GRAMD1B
RAI2	CHDH	SNORA84	XCL1
NGB	RPS28	PPP2R2C	OTOF
ARNTL2	GLI4	C3orf55	MTUS2
CXCL2	KLRG2	WNT5A	LAMB2L
OPRK1	TMCO6	KDELC1	SLC23A1
SOCS2	EIF3C	RAB19	KRT78
ZG16B	LOC641367	ABP1	ERN1
SCARNA9	MMP17	FNDC7	FOSB
RECK	UCN	PDGFRA	GSDMB
LOC400891	C8orf45	C9orf153	NUDT10
LOC389332	C1orf63	S100A1	FADS6
PSORS1C3	ARHGAP6	SLC4A4	FXYD3
ARHGAP42	KIAA1875	STARD8	FOLH1
TTC9	KCNE1L	TBC1D3C	TMEM105
KIAA1529	LOC100134713	SLAIN2	SYT6
C2orf14	C9orf43	MYL5	MAGEA5
EXT1	TTLL12	MYH10	PNOC
ANKRD53	ENHO	RAPGEF4	GPR133
REEP1	LRRIQ4	ALPK1	AMOT
OSGIN1	GNAT2	SESTD1	CDON
CNTN4	NPBWR1	TSPYL3	TP73
CHRNA3	LOC80054	OSBPL6	SLC16A3
ANKRD56	MYBBP1A	NLRP12	SLC5A5
LBH	C11orf20	FAAH	CA11
TPM1	CSPG5	PADI1	C9orf98
TMC2	SNORA23	SLC30A4	IVL
CAND2	LOC100216001	PTGIR	FCGBP
GLIS1	RUNDC2C	CSN3	ADRA2B
TRIM63	KIAA1467	MYO3B	EML6
AOX1	CATSPER3	FAM106C	CASP14
GLYATL3	TCERG1L	LOC650368	PKIG
PRINS	NPFF	GPR61	THAP2
NAT2	OMA1	PARD6G	HSPB9
CLDN6	IL12A	SUSD5	BEST4
ADCY10	F8A1	EFCAB5	SIGLEC1
DNAH17	SLC29A1	AMAC1L2	HIST1H2AE
ENG	GJC2	PSAPL1	STON1
CPNE9	GPR81	BACH1	PLEKHG6
EEF1A2	MGC12982	EPGN	GK
SUSD1	RGL4	ZSCAN12P1	GPR109A
PLEKHN1	C19orf73	CCRN4L	PIWIL2
FBXW10	HLA-J	C17orf55	ZSCAN4
RHPN1	CAD	GAS2L2	C11orf90
ALPI	C7orf47	ECHDC2	C2orf54
HIST1H2AD	TPH1	C14orf148	ACTA1
TMEM56	LRP8	CD83	FAM122C
RND2	INO80B	ARMCX1	PIPOX
SHISA9	ZNF254	RPGRIP1	WDR86
KCNH1	HHEX	FAM95B1	DEGS2
ZNF737	LOC144486	ANGPT4	C11orf86
FILIP1L	PKMYT1	CFHR3	NT5M
LILRA6	SLC39A4	PIM1	PHEX
SLC6A3	HBA2	FOXA3	CREB3L3
COBL	PI4KAP2	C4orf29	ZNF843
APLP1	TIMM50	C4orf3	CAPN6
GGT5	FLJ43663	APBA1	FUT3
C1orf223	HIST1H2AM	PAPLN	FAM138F
CXCL1	TMEM160	PTPN21	LOC100130274
SYTL5	CMTM8	PLB1	PNCK
MXRA5	CDKN2BAS	S100A16	RPL3L
HEG1	GNMT	C17orf91	GHRL
DUSP4	TRIM49	BIN2	RAB33A
SLC26A5	CHCHD10	OR1Q1	JAK3
ARNT2	C17orf87	LOC286367	SARM1
CXCR4	MYO1H	RUNDC2A	TRIM69
TIMP2	KIAA0754	HPD	KCNK5
NEURL	RFESD	IGFALS	CLMN
EMID1	LOC100130581	ENPP2	TNFRSF14
DNAJA4	F12	SEC14L4	VWA2
KIFC3	DSPP	CYP46A1	FAM83E
BDNF	ARHGEF2	MPP2	SKINTL
GPC3	ALKBH7	XYLT1	CROCC
SCARNA7	IL17D	CCRL1	ZBTB16
OVGP1	LOC613037	TDO2	MSMB
SCARNA16	METRN	GJA3	THBS3
KIR2DL4	BCMO1	HAR1A	LOC400759
DISC1	C1orf203	DYNC1I1	DSG3
GHRLOS	AGAP5	SPTLC3	STK17B
MGAM	LCTL	DFNB59	S100A6
C1orf170	AGAP4	NIPAL2	MST1P9
TOX	FAM41C	UCP3	WISP1
DAPK1	TIAM1	SLC25A42	CCDC8
SPN	FAM64A	FOXH1	CBWD6
C9	TPI1P3	LOC647121	LOC113230
CLEC18B	PIF1	DUOX1	LASS4
C12orf36	KCNJ2	TMED7-TICAM2	SLC2A4
CXorf50B	SMAD6	NKX3-2	TTC39A
RAB42	AQP11	SLC22A17	C14orf34
CAPS	ANKLE1	CXorf58	UNC13A
SULT1B1	HIST2H3C	SLC25A35	RBM44
FAM20C	RAB40AL	ZNF709	GRID2IP
SOSTDC1	SLC34A3	HCN2	HYAL4
DUSP16	RIPPLY2	CYP21A2	BHLHE22
LOC90834	LOC284837	MEGF9	KYNU
KCNA2	RGS16	CCDC109B	TLR9
FAM124A	MCOLN2	TUBA4B	IFI44L
ADH1C	SNORA52	OLFM2	WDR49
KISS1R	TIGD4	LTB4R2	ADAMTSL4
ATG9B	SSBP4	LOC100127888	KLK9
SYN2	ZBTB20	CLDN14	SP7
NUAK1	ZNF799	MRC1	CTSS
PSMB11	LOC151009	GABRE	SH3RF3
SRCRB4D	PDLIM3	LRP2	CASC1
OSBP2	OR10AD1	ZNF705A	ATF3
EPHA4	PTTG3P	CD160	TBC1D3G
FLT1	NTN3	TRPV3	SORCS2
RBKS	MAP1B	ZNF382	SAA4
LY75	NPSR1	BNC1	YSK4
HDAC9	DDTL	CTAGE1	TRAPPC9
PGM2L1	ZNF543	CGB7	AKR1C1
FLJ10357	MNX1	SYTL4	SOX7
LOC728640	ST6GAL1	NSUN7	ANKRD57
SHISA2	ADAM22	ZNF548	FXYD2
C6orf217	TRABD	MYO1A	BAALC
LOC100133985	PRR22	LOC729176	RGS4
PSG11	SLFNL1	LRRC37B	KHDC1L
KCNH8	WDSUB1	C4orf33	TAGLN3
LOC284100	ABCC11	LRRC39	TRIM2
LGI4	GPR22	S100A2	RALGPS1
ZNF460	C22orf15	AADAT	CHST6
SEMA7A	TMEM150A	CCDC96	FMOD
GFI1	FAM173A	PEAR1	CRYAB
KIF7	ABHD10	WNT2B	ITGAX
ADAMTS10	EMX2	TSG1	ANKRD9
SLCO2A1	TMEM216	SC4MOL	ACSL1
FAM43B	RPP25	PCDHB16	SLC4A8
FAM71A	TMEM161A	NAIP	ZNF660
SELPLG	XRCC4	PHF11	LMF1
LOC100271836	TACR1	SNORD116-20	ABCA1
NCAM2	CTCFL	TMCO5A	ARHGAP4
HHAT	ZNF491	ABHD4	KCTD16
MBNL2	HIST1H3C	RTN1	MESP1
BACH2	APC2	JAKMIP3	POU2F2
C7orf69	FASN	INHBC	RASSF10
TMEM90A	ELAVL3	FEZF1	CASKIN1
CABYR	POLE2	SCN11A	EPHB3
IFIT1	LDLRAD2	C1QTNF4	RSPO2
SHROOM1	COTL1	BLNK	PDE9A
NFAM1	RPL21P44	CGB	ARHGEF10L
NMT2	CTH	LOC653501	TMIE
ZDHHC22	FBXO27	KLHL32	COX6B2
GLS2	CUZD1	FAM110C	BDNFOS
ABRA	MIF	LIPI	MT3
ST8SIA5	TXNDC2	INTS4L1	DUSP5
VWA3B	CG030	ST3GAL1	SERPINB8
CCR7	ABCG2	ACCN3	CITED1
ARHGAP26	DKFZP686I15217	ABCC2	BHLHE40
FERMT3	AASS	RNF112	DNAJB9
ANKRD33	PTDSS2	C10orf111	CEBPA
MGLL	C16orf79	SEMA5A	CASZ1
TAF7L	GPT	PCDH18	KLF3
MIP	P2RX7	MIR155HG	SYT15
SLC25A20	OCLM	DLK2	HCFC1R1
POTEE	LRP2BP	CMYA5	STRC
FAM174B	C15orf61	C7orf51	RXFP4
ARX	ARGFXP2	TSSK3	RTP4
RHD	PADI3	DAAM2	RBM46
ARL11	NBEA	C17orf72	MN1
GLIPR1	HSD17B13	ATP1B1	MST1P2
FAM13B	C10orf95	ZNF397OS	IGFL2
OPN3	EPR1	ADH5	CA12
SLC1A7	DERL3	SIRPA	SYNC
ACOT4	ZNF2	XKRX	PODNL1
GLI2	LRRC24	LAG3	RNF144A
POM121L8P	OR1F2P	IL31RA	SORCS1
CSAG2	DLX5	PLCH1	SCNN1D
MMP11	RXRG	ABL2	RGS2
RAB25	ZNF250	HESX1	CASR
ST7OT3	ZNF580	TFAP2E	RAB3D
PACSIN1	TAS2R13	HIST1H2BK	ELSPBP1
ABTB2	RARA	ECM1	MAFA
MORN3	OR5E1P	PCDHA1	RAPGEFL1
AMIGO1	ATHL1	SEC14L2	ITGA2B
XIST	PTRH1	ZFYVE1	TMEM132A
PTPRB	MT1G	GFAP	NEURL1B
CASS4	TRAPPC5	HIST1H4B	CD72
SPDYA	ACVR2B	CR1	MAP3K8
FGF22	CHRNA4	BHLHB9	C14orf68
FAM179A	ZNHIT2	FLT4	FAM170A
MOXD1	ARL17B	PCDHGA5	PIP5KL1
CELF4	CSAD	C1orf94	ERO1LB
KIRREL2	FBRSL1	SLC7A8	ALDOC
CYB561D2	TTF2	C6orf105	KNDC1
ZNF705D	AVPR2	SOX30	SLC2A8
TMSB15B	PLXNA4	WNT7A	FSCN3
ACHE	C1QTNF9B	NGEF	TYRP1
CPSF4L	C6orf81	NCAM1	CYP3A5
AFP	ZNF321	ROPN1	KEL
NFKB2	ACOXL	GPR89C	FAM116B
HS3ST5	NECAB3	LPPR5	SLC2A12
TNC	C12orf56	LOC283663	CDH16
LRRC14B	ZNF284	ITGB6	ANO3
HUS1B	NCRNA00107	SCARNA10	ATP8A1
TMOD2	RPL13A	GOLGA6L5	NLRC4
SOX6	MCART2	EPB41L4B	FAM63B
KRT18	SLC1A3	AMT	OTUD7A
ZFP92	C2orf48	RSPH4A	ST6GALNAC3
RBP7	PUSL1	MFAP3L	TLR5
USP43	TIMM10	CDKN1C	TNFAIP8
FAM70A	CSDC2	DGKI	NINJ1
FUCA1	LOC400927	GGT3P	MAML3
LOC26102	SLC6A15	PAX1	MUC1
TNFSF15	SLC25A27	RPLP0P2	NIPAL4
CYP27A1	C1QTNF8	DIO3	C10orf58
TRIM46	DET1	BVES	LYL1
KCNE1	BATF3	LOC100272216	ABCG5
NOX4	MYLK4	DLGAP3	NCRNA00087
CRYAA	FIBIN	FLJ45244	PMS2L11
NBPF3	ARL13A	YOD1	SERPINA10
TMEM119	KRTCAP3	CCDC17	PPL
LAT2	CBS	CLCF1	ASB2
CC2D2B	FAM66A	ENO2	TXNIP
TCN2	CCDC157	LOC100233209	PRX
WFDC3	C5orf34	ST3GAL6	KLK10
FLJ40292	SRPK3	LOC728819	MAFF
AMY1A	RNF32	TMEM217	IKZF1
SNX8	C3orf72	FGFBP1	AKR1B10
TNFAIP2	C5	CHRNB1	PCSK4
AFARP1	NKAIN1	ProSAPiP1	CASQ2
KCNJ11	CCR3	TFAMP1	ATP6AP1L
CNN3	PP14571	ARHGAP24	SLC12A3
FAM171A1	ASPHD1	PNPLA1	SIAE
RSPH9	BOLL	ZNF569	FBP1
FAM101B	FLJ35024	WNT11	SPATA1
PTPRD	GATSL1	NEK11	C11orf65
IHH	EYA1	CALML6	RAD51AP2
RET	LOC283922	APCDD1L	POU2F3
SPTA1	HRASLS	LOC220594	BCL8
GMPR	CHST8	PCDH9	LOC285768
GJA10	ERMP1	SNORA45	PDZD7
SEMA3B	FLJ37453	RAB15	MCF2L
LHFPL5	HSP90AB4P	CENPE	FABP3
C3orf59	CPT1A	REC8	CCL24
IDO1	DUS1L	CAMK2A	SYS1-DBNDD2
SLC12A4	C20orf134	LOC440173	SLC47A2
C9orf163	SFMBT2	LOX	LOC284440
PARD6A	NR2E3	PDE7B	PKHD1
KCNAB3	COMTD1	PILRA	LHX8
ASRGL1	FBXL16	GPR137C	EGR2
MBL1P	GOLGA8B	C21orf81	RIPK3
RNF144B	MYBL1	CNTN5	CCDC120
CRIM1	RPF1	LOC349196	PAQR5
NCAN	LHX3	ADCY6	IGFBP1
FOXF1	MAMDC4	CATSPER2	SERPINB3
ANGPTL4	TMEM136	CNTNAP5	ISLR2
SLC30A10	DNAH11	CCR1	HSPC159
SMO	C1orf104	SGMS2	SMTNL2
ADAMTS1	DOK3	TMPRSS9	CLGN
TCEB3B	ABCF2	ZPLD1	WIPI1
SLC25A41	SAMD13	FTHL3	EGR3
HCG2P7	OSBPL7	FIGNL2	LOC728743
CPA3	LIN7B	FLRT2	SFTPD
PRG4	CCDC40	PROM1	ZFP2
MOV10L1	CISH	C7orf41	GBP2
COL16A1	SLC16A10	HSFX1	GRIN2C
CSAG1	ZNF419	ZNF827	MESP2
WWC1	NBPF16	PBLD	GTF2IRD2P1
RAB9B	CERKL	PYGO1	DDIT4L
NR0B2	SLC34A1	SYNE1	RASAL1
TMEM133	KCNN2	KIF27	AGR2
RDH10	LOC100133612	HSFX2	PECAM1
TEKT2	PMS2L2	GJA4	SLC6A2
CDRT1	MTMR9L	SLC22A11	ANKRD19
FAM184A	UGT1A5	LRRIQ3	GRIN3B
PLK2	ABCA17P	ODF4	CCNA1
KLRC2	KCNC1	DCAF5	C14orf182
FRMD5	ATP5D	POPDC2	COLEC11
HIST1H1E	C8orf84	FABP5L3	SP6
PFN4	ADCY3	LOC100131434	PLD1
PDE6B	LRP3	ALS2CL	HCK
CECR6	KLRA1	FAM66E	SOCS3
SNORA27	MUC6	HTRA1	FRZB
GPR45	LOC153684	GUSBP3	C2orf65
HRH3	PLA2G7	ABCB6	DACH2
PCDHGA1	ETV2	MBOAT2	CTSF
ANKRD30B	TRIOBP	HIST1H2AH	MT1DP
SLC8A2	ZC3HAV1L	TET1	IGFL1
EPHA7	FAM128A	LOC340508	C6orf138
CDKN2B	RBP5	IFNW1	TEKT3
B3GALNT1	GBAP1	DNMT3A	C3orf74
SAA1	ATAD3A	SEL1L3	CHRNA9
ADAMTS14	COLQ	IPW	ZNF554
EBF4	MSH6	TMPRSS7	PRRT3
GRM4	MPST	GMCL1L	FAM183A
TTC21A	EID3	ZNF385B	TAS1R1
AQPEP	RAD50	NDRG1	UNC5A
CAPN5	NPFFR1	ITSN1	PLA2G4D
CREM	CENPV	ZNF221	GRAMD4
TRAM1	SNUPN	ZNF71	HIST1H1C
SCN8A	FOXD4L3	PGCP	C22orf36
CRB2	FAIM	PLCL1	POU5F1
ESRRG	TAS2R19	SPATA6	PCDHB18
MYOM1	C14orf80	CRISP3	C14orf162
C12orf70	C16orf13	CMTM2	OR2A9P
MARCKSL1	A4GNT	RNF17	IFITM1
CECR4	SP8	SPEF1	TCEANC
COL4A2	ALDH1L2	LOC283856	CACNA1A
ZNF702P	AMIGO2	PDE1A	CYP4X1
FAM71F2	PDE1C	PCDHGA3	ARSA
MAFK	SYBU	RCAN1	MUC5B
PCDH20	ENC1	HRCT1	LUZP2
CCDC136	LRFN4	BNIP3	CDKN1A
UGT1A6	ECM2	CTXN3	SLC22A15
TBC1D10C	CHN1	TMEM45A	FBXO32
RASGRP2	LPCAT1	ZNF474	POM121L1P
GAB3	CD37	GPR39	GNGT1
SULF1	SIM1	C21orf122	RASA4P
PMEPA1	ESYT3	NR3C2	TLR10
LOC100132724	SLFN14	FAM154B	NR4A3
C16orf89	GUCY2C	PROK1	KLF5
MUC7	PITX3	ZYG11A	KRT6C
UBE2Q2P1	C3orf65	RBPMS2	OTOA
CNTNAP1	LOC400752	VSTM2A	C21orf71
BATF2	PPDPF	CAPS2	RFPL3S
RBP3	TFB1M	ASTN1	LOC100128640
CCRL2	MUC2	C17orf104	QPRT
CSGALNACT1	LOC100128842	LACTB	CATSPERG
FMNL1	NME2P1	ACOT1	IL11RA
ITGAV	LPPR1	SLC24A2	PKD1L1
LOC646999	MUSK	CALCB	INSL3
MATK	NXPH2	LEKR1	FN3K
USP26	TMEM74	MCL1	C2CD4A
C1orf180	PIP5K1P1	CRMP1	RASL12
MADCAM1	TUSC1	MAN2B2	FAM65C
SPRED3	ASAH2	NFKB1	ST8SIA2
NPAS2	C17orf59	C20orf46	LTK
ZBTB10	HMCN1	GALNTL1	GPR62
PAPL	TRIB3	RNF103	PEX11G
DACT3	TUBB1	TPTE2P3	ACYP2
PLA2G16	NODAL	ZC3H12B	FAM22F
FGF8	LOC728554	SERPINB5	GPR4
NAMPT	DDAH2	SNORA12	C5orf53
MEIG1	ZNF704	HIST1H1B	ART5
SGSM1	ACACB	KCNAB1	AK3
ZDHHC8P1	ZBTB3	SLC17A7	STAC3
PLCXD3	POU3F3	TUFT1	TLX1
EPS8L1	RNF166	PCDHB5	IMPA2
IKZF3	BGLAP	KIF5A	GPR173
NTNG2	MAB21L1	DOCK8	FASLG
SNORA74A	SNORA71A	CPB2	CA10
C1orf111	FLJ35776	INSC	DENND3
ZNF48	CLDN18	ANKFN1	ANG
SHOX2	HIST1H1D	MYBPC2	SNAI3
VAV1	ESR2	C19orf77	HCG26
NPM2	CDRT15P	TSNAXIP1	AG2
DIRAS2	PLEKHG1	SEC16B	SLC26A10
CCDC24	KCNQ4	CYP19A1	IL8
KCNG3	MGC16384	PLCXD2	LRRC4B
MORN5	POM121L4P	ZNF219	GGN
CD177	GMDS	NMNAT2	TAT
CARNS1	ADARB2	SH3BGR	GRHL3
RNFT2	MLANA	GDPD1	ELOVL3
CPA4	PPP1R14B	ZSCAN10	PLAU
NPR1	CHD5	SMTN	JPH4
EPSTI1	DMRT1	PMS2L4	DHH
C7orf28A	GRSF1	TP53I11	LPPR2
FLJ13224	TP53	HCG11	HDAC5
IGFBP3	STOML3	FAM35B2	SLC16A5
SERPINE1	C9orf140	HIPK4	FSTL5
RARB	TRMT61A	TREML2	FAM57B
C2orf51	MAP1S	LGMN	PLEKHA6
RERG	SLC26A2	ITGB8	LRRC29
RXFP1	FLJ45983	DGCR11	YPEL4
RCAN2	GYLTL1B	CCDC39	POLN
MGC2889	FNDC8	CN5H6	CACNA1I
ASGR1	LOH12CR2	GLRA3	EHF
TRPM6	C19orf46	PLAC2	LOC100133957
BEST3	IL12RB2	CMAH	WSCD2
TMEM140	TOMM6	TMEM129	KIAA1107
ANKRD2	NEURL2	FCRLA	IFI27
IL7	TUBB3	SLC39A8	HNF4A
ABLIM1	HIST1H4E	RP1	C15orf56
ZNF423	FAM72D	C2CD4C	SCGBL
TLN2	DIO1	HAVCR2	ACSS2
TCAP	CBWD1	SRRM3	SAA2
CAPSL	ELN	HEATR4	GPR97
HIST1H2BH	UBTF	CELF6	SCN1B
TPTE2	ATL1	RGPD3	SILV
CLK4	MXI1	RASSF2	GUCY1B3
LOC729799	MALAT1	DPF3	UBA7
TMEM156	GJB7	OR1J4	KCND1
POM121L9P	C16orf3	PTPRCAP	FLJ13197
LMOD3	PWWP2B	VASH1	FAM25A
POTEH	CHST4	RYR1	LOC100133991
BMPER	GATA3	DLGAP2	STAT5A
C19orf26	TCEB3C	HSPA7	TP53INP2
IGLL3	TLE6	GNAT3	YPEL5
C20orf112	ZNF235	TPTE2P1	CFB
HRC	ZNF671	TAS2R43	ITPRIP
CGA	NPIP	PKDREJ	MTSS1
CCDC63	TRPV2	C22orf23	TMPRSS4
SLC22A13	C15orf34	C2orf58	IRF7
FAM181B	CYBA	LOC399744	C21orf49
ABHD14A	GPR20	CPT1B	POU5F1B
SNORD116-4	LOC728723	STXBP6	LXN
CYP2U1	NR2F1	ZFP36L1	SERPINF1
C1S	LOC440905	MFSD7	SCD
RASGEF1C	ZFPM2	FRMD6	RHOB
C20orf141	CALHM2	SIRT4	CCDC30
ICAM1	LOC201651	SLC25A45	BAHCC1
TNFSF13	MPND	HIST1H2AC	KANK4
C6orf174	DUSP2	CSTL1	ANKRD29
DDAH1	HOXC5	GAL3ST2	KLF2
IL23A	GPD1	EPX	KLRC4
DCHS2	SIAH3	EML5	SLC11A1
SCARNA22	GTF2H2C	KIAA1644	STRA6
GP6	DDIT4	MAGI2	UPRT
CCDC154	DHRS13	LOC84989	PDCD4
GADD45B	PIK3AP1	C1orf227	ZNF862
MGC16025	TMUB1	APLNR	TTLL1
PTPRJ	DNM1P35	POU3F1	FOXD4L6
RAB43	ZNF225	STAG3L3	PDZD2
KCNA1	WDR16	HRASLS2	IGFBPL1
NT5C3	FGF13	GNG3	MASP1
GLTPD2	FCRLB	LOC387646	HIST1H2BN
FAM71F1	GPR21	SLED1	PPM1M
MAPK8IP2	ADORA2B	FAT4	C1R
LSR	SCARNA2	ZFYVE28	EFHB
DLC1	C5AR1	DPF1	C11orf35
TSPAN2	SVIP	DDX60	IL1R1
FAM65A	C9orf173	LAMB4	TMEM52
CYP1A1	LOC100144603	C6orf154	PLEKHA4
MUC21	HIST1H2AK	USH1G	TTLL10
NOX5	KCNH2	C14orf37	TMEM220
LACTB2	LBX2	ZNF43	CGREF1
HIST2H2BF	MIB2	LOC643719	IL20RA
SLC28A1	NEK6	BMP1	ZNF846
B3GAT2	CTF1	LRRIQ1	LOC91149
SV2A	SNORA48	SEPSECS	SRL
GAS6	ZACN	OSBPL5	ATP2A1
HIST4H4	PRKG2	MAOB	MIXL1
GPR44	TOX2	ZBTB34	CFLAR
RNF24	FAM108A1	SULT1C2	ADAMTS13
RASD1	HSD17B8	FSTL3	ZNF211
PCDH10	DAND5	LOC256880	RGS11
SPNS2	TOMM20L	MLF1	TEX101
LRRC32	RP1L1	EXD1	C14orf19
COL8A1	FBXL15	CRABP2	NFIA
RARRES1	NKX1-2	ANTXR2	LOC100129055
SELM	SPDYE2	SLC16A2	TSPAN11
VCAN	NEFL	SYCE2	NRADDP
SLCO5A1	LRRC70	VSIG8	VHLL
SYCP2	AKR7A3	ZNF137	ADAMTS8
CCT6B	ADM2	ALS2CR8	BARHL1
DAPK3	KCNIP2	PCDHA13	C11orf66
KCNS3	C22orf26	OR2A1	TRPM1
WNT7B	SLC7A9	C2orf72	MTTP
HPN	LOC202181	PMFBP1	CYP2C19
PXDN	FRMPD4	EIF4EBP3	RSPH1
FBXO39	ENOX1	SDS	AXIN2
RAB3B	GOLGA8A	GJA9	GLUL
NOTUM	PRH1	ZNF878	IFIT1B
SH2D4A	SERHL2	SPON2	POLR2J3
GADD45G	QRFP	ADPRH	C4orf36
ALDH1A3	CLEC11A	AKD1	HSPB7
MGC42105	PRKCDBP	LOC100133920	DQX1
PDZD4	ZNF232	LRRC23	TCEA3
GDF1	HIST1H3B	PGM5	C14orf50
SLC30A2	ZNF404	RIMS3	PRSS50
C12orf59	GLB1L3	C3orf70	PLSCR4
P2RY6	C1orf187	PAX9	THSD7B
ANKRD34B	DVWA	HTR6	LOC100133669
CD74	ZNF816A	CSPG4	FOXN1
ESX1	LOC401093	EFCAB10	LOXL4
HLA-DMB	STAC2	KRT6A	SOX2OT
MGAT4A	NKX2-3	ABCA5	LIPH
TRPV6	OBFC2A	GPRASP1	GNAL
TMEM25	ZNF837	C4orf12	KLRC3
NAP1L3	LOC389791	SMAD7	RAP1GAP
MRC2	FDPSL2A	CELP	PGR
HLA-DRA	TSSK1B	SLC35D1	IGFBP5
FGF21	PTGES3	GALNT2	ZBTB43
CD22	CLEC2B	TNR	EPHX2
RNF180	PLS1	DDX60L	CCBP2
C21orf82	SEC31B	FAM78A	ALPPL2
ATP6V0A4	LOC143188	MANBA	TNNC1
LOC100126784	ANKAR	AMH	CKM
LOC342346	SYT8	WDR1	PBXIP1
FAM176A	NEB	DHRS9	C6orf10
CABP7	MPL	UGT3A2	IRX5
HSH2D	DEF8	FAM83G	CBLN3
STX11	THAP3	AGBL1	RNASE4
TIAM2	ZNF93	CPEB4	ATP2C2
SYT11	ZNF337	ZBTB1	IGSF3
ARVCF	LOC100190939	PLAG1	SPAG4
DAGLA	ITGA2	KRT71	TBPL2
PARD3B	SP9	FAM171A2	KLHDC9
FLI1	LTBP3	FKBP5	C3orf42
CAMK1G	PELI3	CXCR7	LMOD2
SOX18	ACTN2	KLF10	GABRD
WNT1	ACCN2	SLC4A3	ASCL2
KRT7	C22orf34	HOXA6	PPP4R4
NCRNA00115	TMEM191A	CDH11	RAB39
LPHN2	C7orf53	KCNK4	C9orf68
IQUB	CEP170L	CGB8	ABCC6P1
MAP6	LOC284009	KRT5	TAS2R20
TAS2R30	SHD	CRYM	PTGIS
ADORA2A	FER1L5	NCRNA00202	TNNT3
RAB37	HSPA1A	PFKFB2	C9orf95
TEC	MDK	FAM113A	OSR1
WT1	PRKD1	GSDMC	PCCA
FBLN5	ECE2	SDC2	NHLH2
SIDT1	PCSK9	EFNB1	C10orf105
ANKRD43	NAP1L5	COL14A1	GFRA1
SNORD1C	RHBDL1	KHDC1	NLGN3
PRSS22	CDSN	LTB4R	MYO1F
C8orf31	C8orf55	DDC	CTSO
GOLGA8F	TCFL5	NELL2	FGF11
HUNK	SLAIN1	ENTPD7	UPK1A
DACT2	GKAP1	TMEM185A	CSRNP1
ZNF483	SNORA70	CRYGS	CBFA2T3
SLC6A7	INTS4L2	DGCR9	MUC13
C6orf126	CIT	HIST1H4D	ZNF204P
CMPK2	NCRNA00176	FAM83A	CPAMD8
FAM65B	LQK1	TAS2R60	C10orf82
NEURL3	TAS1R3	HES1	PRRT2
CMTM3	SLC35E2	PER3	FRY
IQCD	MFSD3	NA	HTRA4
SLC16A14	ZNF524	NA	PTGER4
POU3F2	FBN2	NA	HECW2
ADAT3	TERC	NA	NKAIN2
LOC645431	ZIC4	NA	MAPK15
CPNE4	COMMD4	NA	SKAP1
SAMD12	PSPN	NA	ENTPD3
MCCD1	HYMAI	NA	BTBD8
UBD	ANXA2P1	NA	OSTalpha
TMEM31	NEK10	NA	ACE
PGM5P2	FBXL22	NA	GTF2IRD2B
FZD2	LOC158376	NA	PXMP4
NA	RRP12	NA	KIAA1908
NA	PRKCD	NA	ZCCHC2
NA	PDLIM7	NA	ADRB2
NA	MAP2K6	NA	NFKBIZ
NA	SPDYE6	NA	PPP2R5B
NA	LOC100129534	NA	OAS1
NA	C20orf165	NA	PLLP
NA	GALR2	NA	GRIN3A
NA	CALML3	NA	DAPK2
NA	GUSBL1	NA	SIPA1L2
NA	PMS2L3	NA	SPDEF
NA	USP51	NA	PPEF1
NA	NSMCE1	NA	ARHGEF37
NA	RPL19P12	NA	ECT2L
NA	TNNI2	NA	RRN3P2
NA	CCL26	NA	PKP1
NA	HIATL2	NA	PADI2
NA	C2orf61	NA	OR13A1
NA	RICH2	NA	SEMA5B
NA	INE1	NA	OSGEPL1
NA	GYG1	NA	CDHR2
NA	C16orf93	NA	TMEM150C
NA	SIGLEC16	NA	C14orf147
NA	GNG2	NA	SPHAR
NA	EXOC3L	NA	GABBR2
NA	PNPLA2	NA	AGAP7
NA	CYB5A	NA	MMP7
NA	KCNQ2	NA	GATA6
NA	TMEM200A	NA	MYCBPAP
NA	MCART3P	NA	CCNL1
NA	GAS2L1	NA	SQRDL
NA	FAM3C	NA	LRG1
NA	AKAP2	NA	DAPP1
NA	PAQR8	NA	FGFR3
NA	PHLDA2	NA	COPZ2
NA	CELF5	NA	WFDC1
NA	DSCR9	NA	CCDC88B
NA	APOBEC3H	NA	CHRM2
NA	EPHA5	NA	SERPINF2
NA	ZNF826	NA	TPRXL
NA	PCDHGB4	NA	PLA2G10
NA	FAM22A	NA	ZNF323
NA	PCDHA11	NA	LOC389458
NA	HIST1H4A	NA	HIST1H2BO
NA	JPH3	NA	EGLN3
NA	PPM1N	NA	CPEB3
NA	HEXDC	NA	BHLHA15
NA	C2CD4D	NA	DSC2
NA	C2orf27A	NA	NIPSNAP3B
NA	CNFN	NA	CHGB
NA	LHX2	NA	BGN
NA	DPY19L2P1	NA	C13orf15
NA	DNAH7	NA	LOC401387
NA	BCL6B	NA	BZRAP1
NA	BLK	NA	PCDHGA9
NA	AOAH	NA	LOC285954
NA	FAM13AOS	NA	DUOXA2
NA	SLC18A2	NA	UBE2NL
NA	ILDR2	NA	PLCD1
NA	C7orf49	NA	RARRES3
NA	CCDC116	NA	ZNF285
NA	SNORA81	NA	IFIH1
NA	DOHH	NA	SECTM1
NA	SCAND1	NA	TIMP3
NA	ZNF286B	NA	SLC38A3
NA	RHBDL3	NA	GLIPR1L2
NA	HIST1H3J	NA	CALCOCO1
NA	MEX3A	NA	NPAS1
NA	ZMYND17	NA	UNC5CL
NA	FLRT1	NA	GRIK5
NA	MGC16142	NA	SSPN
NA	DHX40P1	NA	CRYL1
NA	EVX1	NA	AVIL
NA	MGC70857	NA	IL22RA1
NA	ASTN2	NA	AMY2B
NA	CROCCL2	NA	MAL
NA	SLC14A1	NA	SLC37A1
NA	LOC92659	NA	ANKRD34C
NA	RNF138P1	NA	OLFML2A
NA	RSAD1	NA	HEYL
NA	ZNF573	NA	CECR2
NA	LOC641298	NA	ETV7
NA	SYCE1	NA	MAP3K5
NA	AQP7P1	NA	MEP1B
NA	ZNF701	NA	HSD17B7P2
NA	CTRL	NA	BTN3A3
NA	GLRB	NA	ESPN
NA	USH2A	NA	CNTF
NA	ZNF555	NA	HBE1
NA	ZNF160	NA	CAPN14
NA	FLJ37201	NA	DENND1C
NA	ZAR1L	NA	TLX2
NA	LOC221442	NA	ARL4D
NA	EDNRA	NA	RTBDN
NA	CDK11A	NA	TRIB2
NA	SDHAP2	NA	HFE2
NA	FAM167B	NA	VAT1L
NA	TSPAN12	NA	CAMK2N1
NA	CIC	NA	YBX2
NA	AKNAD1	NA	HIST1H2BD
NA	LOC391322	NA	C22orf45
NA	CNTD1	NA	RDH16
NA	BCAS4	NA	C17orf46
NA	ANGPTL6	NA	ZNF487
NA	CCT6P1	NA	IFI6
NA	TFDP1	NA	TPPP3
NA	NPTX1	NA	PNPLA7
NA	DCST1	NA	C9orf66
NA	SMC1B	NA	CXADRP3
NA	C19orf38	NA	GOLGA6L10
NA	ASB14	NA	FLJ11235
NA	POU4F3	NA	ZIK1
NA	PCDHGB5	NA	NEFH
NA	ZNF823	NA	ZC3H12D
NA	KCNV2	NA	C19orf57
NA	TNN	NA	FOXC2
NA	RNF220	NA	IGFL4
NA	KHK	NA	C2orf55
NA	POM121L10P	NA	GPR82
NA	ZNF389	NA	MBOAT4
NA	MMP16	NA	SAMD11
NA	SAMD4A	NA	C5orf60
NA	SLIT1	NA	PYCARD
NA	MEX3D	NA	CD7
NA	CSAG3	NA	CDH23
NA	KLHL29	NA	AMN1
NA	RTN4RL1	NA	LOC100287227
NA	SLC8A1	NA	CAMKK1
NA	FADS2	NA	GDPD2
NA	AANAT	NA	CYP1B1
NA	NRTN	NA	SYNGR2
NA	RNF126	NA	KCNB2
NA	MUSTN1	NA	CDHR3
NA	UGT2B15	NA	CELSR2
NA	PATE2	NA	FBXO24
NA	NACA2	NA	HERC2P4
NA	DHRS3	NA	HES6
NA	ITGB1BP2	NA	NCRNA00120
NA	LOC253724	NA	WAS
NA	KLC2	NA	RACGAP1P
NA	LOC729991	NA	SERPINB9
NA	C1orf220	NA	TEF
NA	LRRC50	NA	TBC1D9
NA	SMPD3	NA	LOC100268168
NA	INHBE	NA	C6orf195
NA	FOXK2	NA	VCX3A
NA	SLC7A5P2	NA	NA
NA	FKSG29	NA	NA
NA	FLJ10661	NA	NA
NA	ACTA2	NA	NA
NA	HSD11B1L	NA	NA
NA	CASP3	NA	NA
NA	HERC2P2	NA	NA
NA	PFKP	NA	NA
NA	C1orf26	NA	NA
NA	LEFTY1	NA	NA
NA	MIR17HG	NA	NA
NA	TRPC4	NA	NA
NA	NNAT	NA	NA
NA	WFIKKN1	NA	NA
NA	CCNL2	NA	NA
NA	COL11A1	NA	NA
NA	ASFMR1	NA	NA
NA	YPEL1	NA	NA
NA	CELSR3	NA	NA
NA	LOC100130386	NA	NA
NA	C16orf81	NA	NA
NA	RNF182	NA	NA
NA	ADD2	NA	NA
NA	ZEB2	NA	NA
NA	C19orf51	NA	NA
NA	ECH1	NA	NA
NA	NOS3	NA	NA
NA	EPHA3	NA	NA
NA	CPZ	NA	NA
NA	IGSF6	NA	NA
NA	PI4KAP1	NA	NA
NA	PDE5A	NA	NA
NA	FDFT1	NA	NA
NA	ISL1	NA	NA
NA	PCDHGB7	NA	NA
NA	PDZD9	NA	NA
NA	C2orf88	NA	NA
NA	LOC646982	NA	NA
NA	FAM18B2	NA	NA
NA	MAP3K12	NA	NA
NA	BMP4	NA	NA
NA	TRIM7	NA	NA
NA	FLOT1	NA	NA
NA	CYP2W1	NA	NA
NA	OR2A4	NA	NA
NA	SLC26A1	NA	NA
NA	SPATA2L	NA	NA
NA	YJEFN3	NA	NA
NA	C11orf16	NA	NA
NA	CHRNB2	NA	NA
NA	RPL13AP6	NA	NA
NA	SLC10A1	NA	NA
NA	SORBS3	NA	NA
NA	ABCD2	NA	NA
NA	WBSCR27	NA	NA
NA	C6orf59	NA	NA
NA	ZNF397	NA	NA
NA	SLC26A7	NA	NA
NA	ADAMTS16	NA	NA
NA	SLC22A1	NA	NA
NA	LOC349114	NA	NA
NA	GNRH1	NA	NA

## Sheet: Correlation analysis
	Gene	Methylation.pattern	Correlation.with.methylation.pattern	BH.P.value
cg14654886	EVC2	1	-0.978909	2.8743e-16
cg12194493	PIGG	1	-0.959521	2.47985e-13
cg05449414	ZNF721	1	-0.937931	2.00501e-11
cg00037186	RRAD	1	-0.80648	1.68174e-06
cg13311357	FRYL	1	-0.800313	2.27054e-06
cg24802771	ZNF141	1	-0.792962	3.20507e-06
cg01035038	GALC	1	-0.767425	9.62109e-06
cg25512518	GNPDA2	1	-0.74301	2.4387e-05
cg00689492	MAEA	1	-0.742815	2.45589e-05
cg04863758	MAEA	1	-0.742815	2.45589e-05
cg10166283	ZNF229	1	-0.741656	2.56012e-05
cg18115406	LMX1B	1	-0.736586	3.0631e-05
cg11108890	VAMP5	1	-0.708937	7.62748e-05
cg15705469	ZNF71	1	-0.688362	0.000141089
cg10002178	PRIMA1	1	-0.683118	0.00016376
cg23299989	IDUA	1	-0.665995	0.000261136
cg17778441	ZNF569	1	-0.658484	0.000317543
cg11387131	KCNJ5	1	-0.649017	0.000403317
cg22486834	GSTA4	1	-0.642074	0.000478211
cg10556330	ITGA6	1	-0.621313	0.000777234
cg24852548	HOPX	1	-0.621084	0.000781262
cg21899596	HOPX	1	-0.621084	0.000781262
cg15048078	KLF3	1	-0.587339	0.00160601
cg18277508	SLC39A8	1	-0.583772	0.00172537
cg02057386	SLC39A8	1	-0.583772	0.00172537
cg02692313	HLA-DPB1	1	-0.578195	0.00192692
cg16952751	CFLAR	1	-0.571978	0.00217457
cg15406387	ENPEP	1	-0.571937	0.00217627
cg15510593	SOCS6	1	-0.570031	0.00225741
cg26784348	SLC35D1	1	-0.567367	0.00237503
cg04541695	LCORL	1	-0.566826	0.00239951
cg13690178	SLC2A10	1	-0.553289	0.00308513
cg08961408	NPNT	1	-0.545408	0.00355452
cg08570521	TLL1	1	-0.535135	0.00425403
cg14564692	RDM1	1	-0.529991	0.00464494
cg07131451	NEUROG2	1	-0.516763	0.00578816
cg25767906	ECHDC2	1	-0.515914	0.00586878
cg12989463	GAB1	1	-0.505797	0.00690251
cg03690837	ETS2	1	-0.503953	0.00710605
cg07923325	DOCK10	1	-0.503019	0.00721108
cg26796135	GATM	1	-0.495969	0.00804471
cg13050240	RIPK3	1	-0.485958	0.00936169
cg05720261	HEYL	1	-0.484349	0.00958872
cg27047406	SLC6A2	1	-0.482074	0.00991739
cg17342302	COL2A1	1	-0.48073	0.0101158
cg06239285	ASRGL1	1	-0.478444	0.0104606
cg04360080	MTTP	1	-0.476319	0.0107896
cg23433889	MIR155HG	1	-0.471706	0.0115325
cg13060114	TFAP2E	1	-0.471115	0.0116305
cg02612963	ZNF483	1	-0.466792	0.0123685
cg03270929	ALS2CL	1	-0.457047	0.0141699
cg20059140	GNAL	1	-0.453703	0.0148341
cg26909237	FBXO15	1	-0.438335	0.018212
cg01664864	DIO3	1	-0.433371	0.0194239
cg26680301	BACH1	1	-0.414205	0.0247092
cg22066304	SYT5	1	-0.410552	0.0258323
cg06963648	LRP10	1	-0.409676	0.0261076
cg08322034	ELOVL4	1	-0.400718	0.0290534
cg09264282	COL24A1	1	-0.391143	0.032478
cg14324255	THSD1	1	-0.389015	0.0332791
cg16105620	KCNE3	1	-0.379653	0.0369847
cg10424264	FLT4	1	-0.376776	0.038184
cg22045228	ELMOD3	1	-0.374978	0.0389483
cg17520314	TSPAN10	1	-0.374196	0.039284
cg14126484	SDCBP2	1	-0.372116	0.0401885
cg26331595	TTC21A	1	-0.371728	0.0403589
cg25405123	RYR3	1	-0.371692	0.0403744
cg02709205	ISLR2	1	-0.369374	0.0414042
cg27530388	CNPY1	1	-0.369022	0.0415623
cg13543375	WNT4	1	-0.368003	0.0420224
cg24454243	EFCAB10	1	-0.364774	0.0435056
cg16918846	IGFBPL1	1	-0.360386	0.0455834
cg13036855	IL17RB	3	-0.894195	4.45509e-09
cg21211585	GDF15	3	-0.867399	4.21813e-08
cg06377635	GAS7	3	-0.856867	8.96574e-08
cg16632280	LTBP3	3	-0.783358	4.92898e-06
cg10643407	RAD50	3	-0.759684	1.30715e-05
cg09440298	KCNJ2	3	-0.722342	4.96634e-05
cg26364899	PPARG	3	-0.66071	0.000299828
cg13159929	SOX15	3	-0.656022	0.000338181
cg20148210	FGFR1	3	-0.615172	0.000891569
cg07892413	HS6ST1	3	-0.611226	0.000972336
cg27312338	KIFC3	3	-0.607841	0.0010465
cg11691938	CASP3	3	-0.598312	0.00128151
cg19828169	IQGAP2	3	-0.588485	0.00156919
cg01381586	ODC1	3	-0.583439	0.00173691
cg08407486	ODC1	3	-0.583439	0.00173691
cg26427115	C2orf70	3	-0.575871	0.00201656
cg25291355	ICAM5	3	-0.559322	0.00276179
cg11772643	PFKP	3	-0.551918	0.00316285
cg10831391	PFKP	3	-0.551918	0.00316285
cg09866102	PYCARD	3	-0.549172	0.00332343
cg14312334	CIT	3	-0.523819	0.00515264
cg08711858	STC2	3	-0.521601	0.00534594
cg25403152	TOX	3	-0.492732	0.00845293
cg12928471	TCFL5	3	-0.483174	0.00975735
cg25084878	FBN2	3	-0.465913	0.0125229
cg06993118	FBN2	3	-0.465913	0.0125229
cg03238119	FOXK2	3	-0.465304	0.0126309
cg13874817	SPSB4	3	-0.46383	0.0128953
cg25681177	GAPDHS	3	-0.457703	0.0140423
cg10396484	LBX1	3	-0.456788	0.0142204
cg23646337	TMEM145	3	-0.456467	0.0142832
cg19968403	COL8A1	3	-0.438172	0.0182508
cg24302095	GRB10	3	-0.417008	0.0238733
cg04105453	CAD	3	-0.406307	0.0271871
cg10436877	ABCF2	3	-0.40102	0.0289498
cg08431931	WBP2NL	3	-0.396389	0.0305654
cg27274706	TMEM45B	3	-0.378537	0.0374463
cg12406417	BCR	3	-0.367883	0.0420768
cg11865883	TIMM50	3	-0.357086	0.0471938
