# Supplementary material for: Integrated time course omics analysis distinguishes immediate therapeutic response from acquired resistance
Source: Genome Med. 2018 May 23;10:37. doi: 10.1186/s13073-018-0545-2 (PMC5966898; doi:10.1186/s13073-018-0545-2)
Supplement: Supplementary file 3 — Table S2. P values of MSigDB hallmark pathways for CoGAPS expression patterns calculated with the permutation-based statistic in calcCoGAPSStat. (XLSX 99 kb) [file 13073_2018_545_MOESM3_ESM.xlsx]

## Sheet: SupplementalTable2.csv
Table S2 - P-values of MSigDB hallmark pathways for CoGAPS Expression patterns calculated with the permutation-based statistic in calcCoGAPSStat.
	Patt 1	Patt 2	Patt 3	Patt 4	Patt 5
KEGG_GLYCOLYSIS_GLUCONEOGENESIS	0.932	0.9656	0.7136	0.551	0.0016
KEGG_PENTOSE_PHOSPHATE_PATHWAY	0.6664	0.9436	0.5154	0.5624	0.0026
KEGG_PENTOSE_AND_GLUCURONATE_INTERCONVERSIONS	0.2014	0.2568	0.7522	0.1214	0.7634
KEGG_FRUCTOSE_AND_MANNOSE_METABOLISM	0.5206	0.8792	0.4524	0.1628	0.0136
KEGG_ASCORBATE_AND_ALDARATE_METABOLISM	0.1946	0.704	0.9434	0.268	0.6284
KEGG_FATTY_ACID_METABOLISM	0.7134	0.6932	0.8698	0.8656	0.1782
KEGG_PRIMARY_BILE_ACID_BIOSYNTHESIS	0.2942	0.915	0.4032	0.756	0.3036
KEGG_STEROID_HORMONE_BIOSYNTHESIS	0.0326	0.8582	0.8098	0.005	0.8022
KEGG_OXIDATIVE_PHOSPHORYLATION	0.1912	0.9688	0.15	0.8016	0.0484
KEGG_PURINE_METABOLISM	0.8594	0.4978	0.7506	0.0234	0.659
KEGG_PYRIMIDINE_METABOLISM	0.8568	0.9622	0.9826	0.1602	0.019
KEGG_ALANINE_ASPARTATE_AND_GLUTAMATE_METABOLISM	0.3394	0.7982	0.4206	0.1912	0.0828
KEGG_GLYCINE_SERINE_AND_THREONINE_METABOLISM	0.972	0.4518	0.0736	0.369	0.2064
KEGG_CYSTEINE_AND_METHIONINE_METABOLISM	0.9186	0.741	0.7478	0.8966	0.3462
KEGG_ARGININE_AND_PROLINE_METABOLISM	0.9448	0.1526	0.0214	0.1478	0.0102
KEGG_HISTIDINE_METABOLISM	0.7274	0.8098	0.004	0.029	0.7816
KEGG_TYROSINE_METABOLISM	0.9112	0.6846	0.0494	0.328	0.5954
KEGG_PHENYLALANINE_METABOLISM	0.9262	0.9362	0.0192	0.1212	0.297
KEGG_TRYPTOPHAN_METABOLISM	0.0062	0.4142	0.0014	0.0152	0.9664
KEGG_BETA_ALANINE_METABOLISM	0.1314	0.9016	0.1336	0.2086	0.7298
KEGG_TAURINE_AND_HYPOTAURINE_METABOLISM	0.3598	0.8702	0.6306	0.0748	0.8194
KEGG_SELENOAMINO_ACID_METABOLISM	0.403	0.533	0.847	0.114	0.424
KEGG_GLUTATHIONE_METABOLISM	0.645	0.9648	0.7832	0.0298	0.0438
KEGG_STARCH_AND_SUCROSE_METABOLISM	0.0956	0.7612	0.6774	0.4758	0.8172
KEGG_O_GLYCAN_BIOSYNTHESIS	0.4996	0.91	0.6478	0.204	0.0898
KEGG_GLYCOSAMINOGLYCAN_DEGRADATION	0.8294	0.3128	0.3714	0.8368	0.2712
KEGG_GLYCOSAMINOGLYCAN_BIOSYNTHESIS_CHONDROITIN_SULFATE	0.3272	0.9678	0.4926	0.6168	0.101
KEGG_GLYCOSAMINOGLYCAN_BIOSYNTHESIS_HEPARAN_SULFATE	0.5896	0.4664	0.766	1	0.0708
KEGG_GLYCEROLIPID_METABOLISM	0.7402	0.3814	0.684	0.2408	0.0716
KEGG_INOSITOL_PHOSPHATE_METABOLISM	0.9506	0.9566	0.6964	0.7944	0.0024
KEGG_GLYCEROPHOSPHOLIPID_METABOLISM	0.4768	0.8272	0.7794	0.3718	0.2276
KEGG_ETHER_LIPID_METABOLISM	0.5044	0.6268	0.9594	0.1168	0.6318
KEGG_ARACHIDONIC_ACID_METABOLISM	0.493	0.5618	0.7532	0.036	0.9882
KEGG_LINOLEIC_ACID_METABOLISM	0.127	0.418	0.568	0.0016	0.9998
KEGG_ALPHA_LINOLENIC_ACID_METABOLISM	0.4682	0.8096	0.9822	0.0336	0.6796
KEGG_SPHINGOLIPID_METABOLISM	0.1676	0.1988	0.0928	0.0344	0.309
KEGG_GLYCOSPHINGOLIPID_BIOSYNTHESIS_LACTO_AND_NEOLACTO_SERIES	0.3426	0.8746	0.3892	0.2846	0.117
KEGG_GLYCOSPHINGOLIPID_BIOSYNTHESIS_GLOBO_SERIES	0.3856	0.7082	0.1588	0.2086	0.379
KEGG_GLYCOSPHINGOLIPID_BIOSYNTHESIS_GANGLIO_SERIES	0.7408	0.8046	0.1886	0.052	0.3298
KEGG_PYRUVATE_METABOLISM	0.8674	0.7078	0.549	0.742	0.0654
KEGG_PROPANOATE_METABOLISM	0.1926	0.8184	0.156	0.2906	0.2086
KEGG_BUTANOATE_METABOLISM	0.0962	0.9994	0.035	0.0352	0.4438
KEGG_NICOTINATE_AND_NICOTINAMIDE_METABOLISM	0.2848	0.9816	0.3104	0.3088	0.1194
KEGG_RETINOL_METABOLISM	0.0058	0.1208	0.894	0.106	0.77
KEGG_PORPHYRIN_AND_CHLOROPHYLL_METABOLISM	0.0578	0.8252	0.9862	0.2754	0.508
KEGG_NITROGEN_METABOLISM	0.972	0.2134	0.2132	0.4622	0.2506
KEGG_METABOLISM_OF_XENOBIOTICS_BY_CYTOCHROME_P450	0.0822	0.8738	0.7814	0.0008	0.7312
KEGG_DRUG_METABOLISM_CYTOCHROME_P450	0.4556	0.946	0.0844	0.0138	0.779
KEGG_DRUG_METABOLISM_OTHER_ENZYMES	0.1328	0.6498	0.9608	0.0148	0.8738
KEGG_BIOSYNTHESIS_OF_UNSATURATED_FATTY_ACIDS	0.9338	0.9788	0.6466	0.8434	0.009
KEGG_ABC_TRANSPORTERS	0.995	0.7142	0.6882	0.3614	0.435
KEGG_PPAR_SIGNALING_PATHWAY	0.0856	0.943	0.8024	0.481	0.095
KEGG_MAPK_SIGNALING_PATHWAY	0.2702	0.7512	0.9906	0.256	0.0008
KEGG_ERBB_SIGNALING_PATHWAY	0.6052	0.9092	0.4466	0.3932	0.064
KEGG_CALCIUM_SIGNALING_PATHWAY	0.3062	0.358	0.338	0.3458	0.9304
KEGG_CYTOKINE_CYTOKINE_RECEPTOR_INTERACTION	0.0262	0.4546	0.4306	0.0666	0.9592
KEGG_CHEMOKINE_SIGNALING_PATHWAY	0.226	0.5922	0.8426	0.1408	0.5552
KEGG_PHOSPHATIDYLINOSITOL_SIGNALING_SYSTEM	0.9888	0.7876	0.6564	0.5292	0.2276
KEGG_NEUROACTIVE_LIGAND_RECEPTOR_INTERACTION	0.2518	0.4644	0.301	0.8544	1
KEGG_CELL_CYCLE	0.9994	0.689	0.9976	0.9594	0.0002
KEGG_OOCYTE_MEIOSIS	0.9608	0.8964	0.3244	0.3474	0.3396
KEGG_P53_SIGNALING_PATHWAY	0.9462	0.8058	0.9968	0.9842	0.0002
KEGG_UBIQUITIN_MEDIATED_PROTEOLYSIS	0.4192	0.7198	0.9614	0.3318	0.0024
KEGG_SNARE_INTERACTIONS_IN_VESICULAR_TRANSPORT	0.1894	0.7428	0.1254	0.537	0.2296
KEGG_LYSOSOME	0.2864	0.9996	0.0516	0.7436	0.0002
KEGG_ENDOCYTOSIS	0.128	0.3976	0.6332	0.7024	0.0004
KEGG_PEROXISOME	0.0808	0.7802	0.9656	0.5866	0.0492
KEGG_MTOR_SIGNALING_PATHWAY	0.5406	0.1692	0.62	0.9446	0.1064
KEGG_APOPTOSIS	0.6432	0.88	0.5776	0.6888	0.0002
KEGG_CARDIAC_MUSCLE_CONTRACTION	0.924	0.0692	0.5432	0.115	0.9576
KEGG_VASCULAR_SMOOTH_MUSCLE_CONTRACTION	0.4462	0.603	0.9426	0.0294	0.693
KEGG_WNT_SIGNALING_PATHWAY	0.946	0.2812	0.1656	0.2754	0.0534
KEGG_DORSO_VENTRAL_AXIS_FORMATION	0.4718	0.635	0.8058	0.079	0.2372
KEGG_NOTCH_SIGNALING_PATHWAY	0.8952	0.5012	0.7228	0.0424	0.0276
KEGG_HEDGEHOG_SIGNALING_PATHWAY	0.5046	0.0762	0.476	0.6906	0.7712
KEGG_TGF_BETA_SIGNALING_PATHWAY	0.3432	0.382	0.43	0.5716	0.046
KEGG_AXON_GUIDANCE	0.2166	0.595	0.3388	0.5986	0.3454
KEGG_VEGF_SIGNALING_PATHWAY	0.4234	0.9708	0.8598	0.0572	0.5658
KEGG_FOCAL_ADHESION	0.0248	0.3212	0.5264	0.7106	0.0498
KEGG_ECM_RECEPTOR_INTERACTION	0.1256	0.2502	0.4056	0.8454	0.0158
KEGG_CELL_ADHESION_MOLECULES_CAMS	0.0008	0.9844	0.0646	0.0106	0.5218
KEGG_ADHERENS_JUNCTION	0.3942	0.1776	0.1452	0.779	0.0452
KEGG_TIGHT_JUNCTION	0.0042	0.835	0.4508	0.8658	0.1562
KEGG_GAP_JUNCTION	0.5844	0.1458	0.1224	0.2696	0.5988
KEGG_COMPLEMENT_AND_COAGULATION_CASCADES	0.134	0.6266	0.4814	0.1274	0.119
KEGG_ANTIGEN_PROCESSING_AND_PRESENTATION	0.0002	0.9196	0.6444	0.0004	0.009
KEGG_TOLL_LIKE_RECEPTOR_SIGNALING_PATHWAY	0.2612	0.99	0.101	0.1048	0.0104
KEGG_NOD_LIKE_RECEPTOR_SIGNALING_PATHWAY	0.1352	0.9682	0.7746	0.3432	0.0096
KEGG_RIG_I_LIKE_RECEPTOR_SIGNALING_PATHWAY	0.7154	0.5518	0.7904	0.6404	0.0006
KEGG_CYTOSOLIC_DNA_SENSING_PATHWAY	0.2576	0.9984	0.8038	0.3376	0.0012
KEGG_JAK_STAT_SIGNALING_PATHWAY	0.5752	0.7038	0.7836	0.498	0.0116
KEGG_HEMATOPOIETIC_CELL_LINEAGE	0.0058	0.3088	0.0042	0.0848	0.9278
KEGG_NATURAL_KILLER_CELL_MEDIATED_CYTOTOXICITY	0.1828	0.6838	0.649	0.02	0.3278
KEGG_T_CELL_RECEPTOR_SIGNALING_PATHWAY	0.355	0.8752	0.7224	0.3858	0.0596
KEGG_B_CELL_RECEPTOR_SIGNALING_PATHWAY	0.3488	0.194	0.1212	0.269	0.0974
KEGG_FC_EPSILON_RI_SIGNALING_PATHWAY	0.4158	0.7064	0.838	0.0554	0.5886
KEGG_FC_GAMMA_R_MEDIATED_PHAGOCYTOSIS	0.5178	0.349	0.4606	0.1306	0.2394
KEGG_LEUKOCYTE_TRANSENDOTHELIAL_MIGRATION	0.0044	0.8394	0.9588	0.1976	0.7644
KEGG_INTESTINAL_IMMUNE_NETWORK_FOR_IGA_PRODUCTION	0.0024	0.9436	0.022	0.0004	0.9296
KEGG_LONG_TERM_POTENTIATION	0.277	0.3106	0.3312	0.3994	0.4466
KEGG_NEUROTROPHIN_SIGNALING_PATHWAY	0.5042	0.225	0.7404	0.8086	0.0272
KEGG_LONG_TERM_DEPRESSION	0.7384	0.023	0.9952	0.0188	0.9066
KEGG_OLFACTORY_TRANSDUCTION	0.9978	0.8506	0.1092	0.117	0.9948
KEGG_TASTE_TRANSDUCTION	0.9222	0.115	0.4044	0.5296	0.9994
KEGG_REGULATION_OF_ACTIN_CYTOSKELETON	0.0378	0.6482	0.2356	0.5148	0.2972
KEGG_INSULIN_SIGNALING_PATHWAY	0.6432	0.3298	0.9124	0.4468	0.0502
KEGG_GNRH_SIGNALING_PATHWAY	0.9706	0.712	0.783	0.0412	0.1118
KEGG_PROGESTERONE_MEDIATED_OOCYTE_MATURATION	0.9214	0.9652	0.9574	0.1306	0.0974
KEGG_MELANOGENESIS	0.8974	0.1236	0.1712	0.2348	0.3544
KEGG_ADIPOCYTOKINE_SIGNALING_PATHWAY	0.8168	0.4364	0.9866	0.8188	0.001
KEGG_TYPE_II_DIABETES_MELLITUS	0.9388	0.724	0.8816	0.7746	0.704
KEGG_TYPE_I_DIABETES_MELLITUS	0.0104	0.787	0.1172	0.0076	0.275
KEGG_MATURITY_ONSET_DIABETES_OF_THE_YOUNG	0.5952	0.7572	0.152	0.3322	0.8576
KEGG_ALDOSTERONE_REGULATED_SODIUM_REABSORPTION	0.883	0.34	0.0992	0.4484	0.1338
KEGG_VASOPRESSIN_REGULATED_WATER_REABSORPTION	0.2716	0.487	0.6354	0.2084	0.0794
KEGG_PROXIMAL_TUBULE_BICARBONATE_RECLAMATION	0.7006	0.2434	0.346	0.1202	0.655
KEGG_ALZHEIMERS_DISEASE	0.3736	0.1838	0.7962	0.4998	0.0128
KEGG_PARKINSONS_DISEASE	0.8672	0.8802	0.86	0.4226	0.0704
KEGG_AMYOTROPHIC_LATERAL_SCLEROSIS_ALS	0.2338	0.0288	0.7296	0.3048	0.099
KEGG_HUNTINGTONS_DISEASE	0.4364	0.313	0.9994	0.4048	0.0692
KEGG_PRION_DISEASES	0.4786	0.8456	0.63	0.8426	0.2304
KEGG_VIBRIO_CHOLERAE_INFECTION	0.1344	0.672	0.3332	0.5072	0.2812
KEGG_EPITHELIAL_CELL_SIGNALING_IN_HELICOBACTER_PYLORI_INFECTION	0.449	0.999	0.299	0.502	0.0002
KEGG_PATHOGENIC_ESCHERICHIA_COLI_INFECTION	0.4406	0.6294	0.09	0.6538	0.042
KEGG_LEISHMANIA_INFECTION	0.0062	0.9658	0.0546	0.004	0.0332
KEGG_PATHWAYS_IN_CANCER	0.601	0.2054	0.7532	0.8992	0.0002
KEGG_COLORECTAL_CANCER	0.986	0.5468	0.084	0.5984	0.054
KEGG_RENAL_CELL_CARCINOMA	0.468	0.8726	0.8284	0.7296	0.0262
KEGG_PANCREATIC_CANCER	0.9848	0.5464	0.34	0.7784	0.001
KEGG_ENDOMETRIAL_CANCER	0.9118	0.7888	0.0512	0.6672	0.2764
KEGG_GLIOMA	0.783	0.4084	0.1632	0.6848	0.526
KEGG_PROSTATE_CANCER	0.2884	0.5024	0.0518	0.862	0.1976
KEGG_THYROID_CANCER	0.591	0.316	0.0296	0.922	0.1022
KEGG_BASAL_CELL_CARCINOMA	0.8468	0.0546	0.1664	0.6342	0.4192
KEGG_MELANOMA	0.139	0.0934	0.3996	0.8224	0.8014
KEGG_BLADDER_CANCER	0.8712	0.4978	0.9802	0.701	0.0002
KEGG_CHRONIC_MYELOID_LEUKEMIA	0.766	0.5744	0.905	0.9366	0.0018
KEGG_ACUTE_MYELOID_LEUKEMIA	0.964	0.9322	0.131	0.6704	0.0022
KEGG_SMALL_CELL_LUNG_CANCER	0.2562	0.5464	0.7588	0.9704	0.0004
KEGG_NON_SMALL_CELL_LUNG_CANCER	0.6304	0.2756	0.567	0.517	0.6428
KEGG_ASTHMA	0.0018	0.9862	0.0438	0.0002	0.9698
KEGG_AUTOIMMUNE_THYROID_DISEASE	0.005	1	0.0926	0.0026	0.1204
KEGG_SYSTEMIC_LUPUS_ERYTHEMATOSUS	0.0962	0.1492	0.4504	0.3308	0.987
KEGG_ALLOGRAFT_REJECTION	0.0074	0.8108	0.086	0.003	0.1142
KEGG_GRAFT_VERSUS_HOST_DISEASE	0.0046	1	0.1214	0.003	0.1204
KEGG_PRIMARY_IMMUNODEFICIENCY	0.388	0.2668	0.1446	0.153	0.7738
KEGG_HYPERTROPHIC_CARDIOMYOPATHY_HCM	0.8394	0.2474	0.8664	0.2692	0.4532
KEGG_ARRHYTHMOGENIC_RIGHT_VENTRICULAR_CARDIOMYOPATHY_ARVC	0.9004	0.3134	0.3114	0.3276	0.616
KEGG_DILATED_CARDIOMYOPATHY	0.975	0.5308	0.9564	0.1042	0.2444
KEGG_VIRAL_MYOCARDITIS	0.0022	0.9996	0.0466	0.001	0.0016
BIOCARTA_NO1_PATHWAY	0.1436	0.6808	0.2792	0.789	0.2918
BIOCARTA_AMI_PATHWAY	0.0094	0.215	0.7996	0.421	0.096
BIOCARTA_GRANULOCYTES_PATHWAY	0.0336	0.957	0.0144	0.0014	0.8884
BIOCARTA_AGR_PATHWAY	0.5296	0.4164	0.096	0.8898	0.677
BIOCARTA_AKT_PATHWAY	0.9654	0.9946	0.487	0.718	0.0194
BIOCARTA_ALK_PATHWAY	0.2156	0.068	0.9798	0.68	0.4884
BIOCARTA_ACE2_PATHWAY	0.0216	0.4148	0.9604	0.752	0.0894
BIOCARTA_ATM_PATHWAY	0.9608	0.8946	0.9606	0.882	0.0002
BIOCARTA_BLYMPHOCYTE_PATHWAY	0.0038	0.0926	0.0484	0.0028	0.9676
BIOCARTA_BCR_PATHWAY	0.2236	0.3924	0.0958	0.0262	0.3252
BIOCARTA_BIOPEPTIDES_PATHWAY	0.9124	0.8744	0.2898	0.1858	0.0488
BIOCARTA_RANKL_PATHWAY	0.5032	0.9988	0.6946	0.897	0.0002
BIOCARTA_CACAM_PATHWAY	0.315	0.087	0.1114	0.3822	0.7326
BIOCARTA_CDMAC_PATHWAY	0.8434	0.6464	0.9432	0.6266	0.0008
BIOCARTA_CARM_ER_PATHWAY	0.871	0.1334	0.5266	0.8952	0.0122
BIOCARTA_CCR3_PATHWAY	0.7662	0.693	0.455	0.4744	0.4116
BIOCARTA_G1_PATHWAY	0.9008	0.2094	0.9322	0.613	0.0306
BIOCARTA_G2_PATHWAY	0.9186	0.7618	0.963	0.885	0.0004
BIOCARTA_LAIR_PATHWAY	0.0362	0.9054	0.7482	0.036	0.543
BIOCARTA_TID_PATHWAY	0.4892	0.5898	0.967	0.9186	0.0148
BIOCARTA_CLASSIC_PATHWAY	0.1614	0.9286	0.5684	0.2362	0.3998
BIOCARTA_COMP_PATHWAY	0.1626	0.9528	0.689	0.1848	0.4534
BIOCARTA_HDAC_PATHWAY	0.3818	0.233	0.3252	0.6508	0.4638
BIOCARTA_GCR_PATHWAY	0.9924	0.2404	0.1762	0.826	0.3946
BIOCARTA_CTCF_PATHWAY	0.89	0.209	0.4384	0.497	0.2012
BIOCARTA_CTL_PATHWAY	0.1616	0.9246	0.9024	0.1	0.1804
BIOCARTA_CELLCYCLE_PATHWAY	0.929	0.2072	0.9766	0.5468	0.023
BIOCARTA_CYTOKINE_PATHWAY	0.2604	0.2582	0.2492	0.5338	0.6754
BIOCARTA_INFLAM_PATHWAY	0.0118	0.3528	0.1784	0.042	0.9244
BIOCARTA_DC_PATHWAY	0.386	0.3504	0.0284	0.2976	0.9684
BIOCARTA_RNA_PATHWAY	0.8066	0.854	0.936	0.9334	0.0004
BIOCARTA_MTA3_PATHWAY	0.7286	0.5234	0.3118	0.9768	0.006
BIOCARTA_EGF_PATHWAY	0.7352	0.9934	0.8046	0.2088	0.001
BIOCARTA_FCER1_PATHWAY	0.2604	0.5148	0.2276	0.1006	0.4436
BIOCARTA_FMLP_PATHWAY	0.4934	0.9816	0.3306	0.2644	0.1068
BIOCARTA_HIVNEF_PATHWAY	0.6974	0.7218	0.7824	0.8242	0.0002
BIOCARTA_MPR_PATHWAY	0.6478	0.986	0.6422	0.3754	0.1676
BIOCARTA_IL6_PATHWAY	0.9014	0.8968	0.8768	0.6078	0.0004
BIOCARTA_IL10_PATHWAY	0.7142	0.999	0.8254	0.045	0.0032
BIOCARTA_IL12_PATHWAY	0.7464	0.2456	0.4324	0.5112	0.2472
BIOCARTA_IL2RB_PATHWAY	0.4728	0.4704	0.5548	0.476	0.1646
BIOCARTA_IL22BP_PATHWAY	0.7524	0.9944	0.842	0.037	0.0122
BIOCARTA_GSK3_PATHWAY	0.5838	0.3878	0.0324	0.983	0.0156
BIOCARTA_DEATH_PATHWAY	0.6774	0.4556	0.601	0.4972	0.002
BIOCARTA_RACCYCD_PATHWAY	0.918	0.9168	0.92	0.8516	0.0002
BIOCARTA_GLEEVEC_PATHWAY	0.755	0.9738	0.5994	0.637	0.0002
BIOCARTA_INTEGRIN_PATHWAY	0.6732	0.391	0.7926	0.502	0.0142
BIOCARTA_INTRINSIC_PATHWAY	0.0246	0.4654	0.7296	0.997	0.0734
BIOCARTA_KERATINOCYTE_PATHWAY	0.9518	0.7606	0.8494	0.8114	0.0006
BIOCARTA_LECTIN_PATHWAY	0.273	0.8358	0.508	0.3536	0.6112
BIOCARTA_MAPK_PATHWAY	0.91	0.833	0.8712	0.5476	0.0002
BIOCARTA_PPARA_PATHWAY	0.5042	0.8004	0.914	0.696	0.0166
BIOCARTA_VIP_PATHWAY	0.995	0.8432	0.1494	0.032	0.0516
BIOCARTA_NFAT_PATHWAY	0.3982	0.0328	0.5138	0.3638	0.8078
BIOCARTA_NTHI_PATHWAY	0.5978	0.9842	0.94	0.5902	0.0002
BIOCARTA_NFKB_PATHWAY	0.268	0.8804	0.9712	0.424	0.0002
BIOCARTA_NO2IL12_PATHWAY	0.4086	0.245	0.3072	0.486	0.878
BIOCARTA_ARENRF2_PATHWAY	0.7978	0.9768	0.2444	0.0792	0.0112
BIOCARTA_P38MAPK_PATHWAY	0.981	0.4236	0.6154	0.941	0.0002
BIOCARTA_P53_PATHWAY	0.8424	0.215	0.4258	0.9042	0.0096
BIOCARTA_PDGF_PATHWAY	0.5456	0.995	0.1564	0.3194	0.0094
BIOCARTA_CCR5_PATHWAY	0.0316	0.9756	0.8542	0.499	0.3728
BIOCARTA_EDG1_PATHWAY	0.4766	0.9802	0.0994	0.5026	0.0886
BIOCARTA_MYOSIN_PATHWAY	0.8848	0.9682	0.1668	0.6068	0.0716
BIOCARTA_PLATELETAPP_PATHWAY	0.0114	0.2218	0.9996	0.408	0.006
BIOCARTA_RAC1_PATHWAY	0.176	0.2758	0.1036	0.468	0.279
BIOCARTA_NKCELLS_PATHWAY	0.0202	0.1648	0.9996	0.0346	0.4102
BIOCARTA_CHREBP2_PATHWAY	0.0706	0.1422	0.4774	0.599	0.215
BIOCARTA_PGC1A_PATHWAY	0.41	0.0432	0.1896	0.4694	0.6282
BIOCARTA_PML_PATHWAY	0.5482	0.3884	0.9846	0.9382	0.1438
BIOCARTA_LEPTIN_PATHWAY	0.2366	0.1074	0.5074	0.6622	0.2742
BIOCARTA_RHO_PATHWAY	0.6678	0.1152	0.9282	0.5838	0.008
BIOCARTA_CARDIACEGF_PATHWAY	0.3136	0.8314	0.8686	0.6678	0.0072
BIOCARTA_HER2_PATHWAY	0.1702	0.401	0.2006	0.8764	0.2378
BIOCARTA_ACH_PATHWAY	0.8926	0.0098	0.4212	0.8688	0.8534
BIOCARTA_NKT_PATHWAY	0.2296	0.3502	0.4498	0.9196	0.948
BIOCARTA_IL1R_PATHWAY	0.2292	0.9378	0.7384	0.5584	0.0026
BIOCARTA_MET_PATHWAY	0.923	0.961	0.3526	0.852	0.0344
BIOCARTA_HSP27_PATHWAY	0.9782	0.3076	0.2076	0.7608	0.2552
BIOCARTA_TCR_PATHWAY	0.391	0.5442	0.474	0.1038	0.2008
BIOCARTA_TALL1_PATHWAY	0.2296	0.364	0.0772	0.2324	0.175
BIOCARTA_PAR1_PATHWAY	0.9068	0.9278	0.0878	0.5462	0.3478
BIOCARTA_STRESS_PATHWAY	0.8882	0.7822	0.953	0.9574	0.0002
BIOCARTA_TNFR2_PATHWAY	0.5948	0.715	0.9304	0.8858	0.005
BIOCARTA_TOLL_PATHWAY	0.9222	0.9958	0.884	0.8536	0.0002
BIOCARTA_TPO_PATHWAY	0.7512	0.9256	0.6694	0.4324	0.0192
BIOCARTA_VEGF_PATHWAY	0.0418	0.8474	0.363	0.3378	0.8586
BIOCARTA_VITCB_PATHWAY	0.0262	0.3466	0.9868	0.5974	0.0882
ST_WNT_CA2_CYCLIC_GMP_PATHWAY	0.3026	0.1262	0.1868	0.2286	0.9566
ST_DIFFERENTIATION_PATHWAY_IN_PC12_CELLS	0.4408	0.9122	0.3404	0.0208	0.0418
ST_TUMOR_NECROSIS_FACTOR_PATHWAY	0.463	0.9972	0.9722	0.671	0.0002
SA_B_CELL_RECEPTOR_COMPLEXES	0.3018	0.4244	0.1442	0.2016	0.001
ST_ERK1_ERK2_MAPK_PATHWAY	0.4822	0.9864	0.9606	0.355	0.0002
SIG_CD40PATHWAYMAP	0.485	0.997	0.9904	0.2722	0.0002
SIG_PIP3_SIGNALING_IN_CARDIAC_MYOCTES	0.0808	0.562	0.9558	0.5158	0.0504
SA_CASPASE_CASCADE	0.4522	0.9886	0.888	0.4912	0.0038
ST_GA12_PATHWAY	0.0094	0.4064	0.3342	0.004	0.5226
ST_G_ALPHA_I_PATHWAY	0.3236	0.8316	0.717	0.0346	0.1676
SIG_CHEMOTAXIS	0.6006	0.7754	0.7644	0.6564	0.6138
ST_P38_MAPK_PATHWAY	0.435	0.9058	0.9786	0.4556	0.0002
SIG_IL4RECEPTOR_IN_B_LYPHOCYTES	0.6806	0.2732	0.258	0.5208	0.1996
WNT_SIGNALING	0.9712	0.88	0.014	0.3228	0.0132
SIG_REGULATION_OF_THE_ACTIN_CYTOSKELETON_BY_RHO_GTPASES	0.2802	0.8862	0.5962	0.7892	0.1838
ST_GRANULE_CELL_SURVIVAL_PATHWAY	0.2832	0.9592	0.9738	0.1762	0.0004
ST_ADRENERGIC	0.28	0.6932	0.5468	0.0582	0.5816
ST_INTEGRIN_SIGNALING_PATHWAY	0.2966	0.6998	0.509	0.691	0.0226
ST_GAQ_PATHWAY	0.4734	0.8506	0.4904	0.315	0.0066
ST_GA13_PATHWAY	0.4408	0.58	0.7204	0.0652	0.022
SIG_INSULIN_RECEPTOR_PATHWAY_IN_CARDIAC_MYOCYTES	0.1172	0.4422	0.9094	0.3652	0.024
ST_T_CELL_SIGNAL_TRANSDUCTION	0.0458	0.3438	0.928	0.28	0.1554
SIG_PIP3_SIGNALING_IN_B_LYMPHOCYTES	0.1442	0.3118	0.7234	0.1708	0.2074
SIG_BCR_SIGNALING_PATHWAY	0.1354	0.0684	0.052	0.4034	0.6368
ST_B_CELL_ANTIGEN_RECEPTOR	0.2266	0.5826	0.2338	0.0594	0.0142
ST_WNT_BETA_CATENIN_PATHWAY	0.2954	0.4046	0.1898	0.562	0.141
ST_JNK_MAPK_PATHWAY	0.1904	0.8454	0.8492	0.2384	0.006
ST_FAS_SIGNALING_PATHWAY	0.5422	0.9558	0.9818	0.4168	0.0002
ST_PHOSPHOINOSITIDE_3_KINASE_PATHWAY	0.0472	0.3366	0.468	0.0076	0.4518
PID_FANCONI_PATHWAY	0.956	0.6524	0.8946	0.4562	0.0134
PID_SMAD2_3NUCLEAR_PATHWAY	0.8646	0.3	0.6188	0.897	0.0004
PID_FCER1_PATHWAY	0.3178	0.3626	0.7068	0.4652	0.1114
PID_ENDOTHELIN_PATHWAY	0.9508	0.9278	0.8424	0.0798	0.0944
PID_BCR_5PATHWAY	0.4492	0.5536	0.0692	0.6952	0.0508
PID_RHOA_PATHWAY	0.328	0.9754	0.8734	0.6582	0.013
PID_ERBB4_PATHWAY	0.027	0.984	0.4028	0.1356	0.5344
PID_LYSOPHOSPHOLIPID_PATHWAY	0.9844	0.9648	0.965	0.2576	0.0004
PID_INSULIN_PATHWAY	0.0692	0.3568	0.8368	0.6026	0.154
PID_NOTCH_PATHWAY	0.4108	0.3576	0.771	0.2446	0.0396
PID_INTEGRIN1_PATHWAY	0.1208	0.8896	0.372	0.979	0.0004
PID_P73PATHWAY	0.792	0.9518	0.564	0.955	0.0002
PID_P38_MKK3_6PATHWAY	0.8496	0.8096	0.9914	0.8412	0.0044
PID_GMCSF_PATHWAY	0.0998	0.7922	0.9946	0.6698	0.0054
PID_WNT_NONCANONICAL_PATHWAY	0.6018	0.6076	0.1996	0.2532	0.1532
PID_IL4_2PATHWAY	0.7824	0.7302	0.8284	0.3464	0.0616
PID_HDAC_CLASSII_PATHWAY	0.7958	0.0462	0.5808	0.9716	0.0128
PID_HDAC_CLASSIII_PATHWAY	0.836	0.8868	0.9202	0.8278	0.0108
PID_GLYPICAN_1PATHWAY	0.2458	0.2968	0.8376	0.2726	0.049
PID_TCR_PATHWAY	0.0038	0.6162	0.463	0.0036	0.6164
PID_IL27_PATHWAY	0.5702	0.2004	0.6654	0.2448	0.065
PID_E2F_PATHWAY	0.999	0.425	0.546	0.4096	0.0006
PID_ER_NONGENOMIC_PATHWAY	0.9856	0.5232	0.5484	0.3256	0.202
PID_HIF2PATHWAY	0.0712	0.8458	0.866	0.3622	0.0126
PID_CD40_PATHWAY	0.4554	0.9616	0.9676	0.131	0.0042
PID_INTEGRIN_CS_PATHWAY	0.5848	0.999	0.9094	0.0504	0.0804
PID_MET_PATHWAY	0.021	0.7728	0.7218	0.213	0.1024
PID_PTP1B_PATHWAY	0.0762	0.6358	0.7936	0.0694	0.3076
PID_INTEGRIN3_PATHWAY	0.0174	0.4884	0.999	0.5498	0.0026
PID_IL12_2PATHWAY	0.1774	0.8714	0.9578	0.1218	0.033
PID_S1P_S1P3_PATHWAY	0.1882	0.8596	0.6768	0.3676	0.1824
PID_AR_PATHWAY	0.2602	0.2826	0.1634	0.8594	0.1084
PID_NFAT_TFPATHWAY	0.8456	0.801	0.2676	0.0766	0.0112
PID_EPHB_FWD_PATHWAY	0.7348	0.2444	0.3944	0.6258	0.1884
PID_AVB3_OPN_PATHWAY	0.9908	0.9962	0.978	0.9574	0.0002
PID_FRA_PATHWAY	0.0104	0.7966	0.7082	0.265	0.0002
PID_MYC_ACTIV_PATHWAY	0.8196	0.0512	0.8534	0.939	0.0004
PID_ARF6_TRAFFICKING_PATHWAY	0.7032	0.9496	0.9748	0.8944	0.0008
PID_RHOA_REG_PATHWAY	0.3926	0.0146	0.9538	0.0576	0.3426
PID_REELIN_PATHWAY	0.0268	0.8772	0.7062	0.7686	0.2702
PID_PS1_PATHWAY	0.6446	0.698	0.8688	0.6804	0.0084
PID_ILK_PATHWAY	0.1306	0.972	0.133	0.3318	0.0222
PID_P38_ALPHA_BETA_PATHWAY	0.333	0.6544	0.942	0.28	0.18
PID_WNT_SIGNALING_PATHWAY	0.7086	0.5928	0.9042	0.997	0.0196
PID_TRAIL_PATHWAY	0.794	0.9992	0.3618	0.6414	0.0006
PID_CDC42_PATHWAY	0.4104	0.9482	0.144	0.4554	0.0168
PID_RET_PATHWAY	0.5028	0.962	0.9716	0.9612	0.0092
PID_CDC42_REG_PATHWAY	0.8358	0.0032	0.013	0.0846	0.3896
PID_ARF6_PATHWAY	0.7754	0.9976	0.7636	0.57	0.0044
PID_LKB1_PATHWAY	0.4448	0.1286	0.5842	0.9196	0.0612
PID_CD8_TCR_PATHWAY	0.0224	0.6418	0.5678	0.0478	0.2014
PID_TCPTP_PATHWAY	0.147	0.3974	0.6182	0.608	0.0044
PID_ANGIOPOIETIN_RECEPTOR_PATHWAY	0.5674	0.3584	0.8536	0.7818	0.1318
PID_FAS_PATHWAY	0.5846	0.9928	0.9812	0.4224	0.005
PID_TXA2PATHWAY	0.3798	0.8108	0.7562	0.121	0.8898
PID_SHP2_PATHWAY	0.0506	0.6992	0.9672	0.7958	0.2846
PID_HDAC_CLASSI_PATHWAY	0.9688	0.9696	0.943	0.7332	0.0002
PID_TELOMERASE_PATHWAY	0.989	0.0372	0.8542	0.9662	0.0002
PID_HNF3B_PATHWAY	0.4058	0.9382	0.703	0.361	0.2276
PID_NETRIN_PATHWAY	0.3902	0.0668	0.274	0.1822	0.809
PID_IL1_PATHWAY	0.0336	0.9004	0.0778	0.1288	0.0016
PID_NFAT_3PATHWAY	0.1808	0.18	0.6588	0.1122	0.026
PID_REG_GR_PATHWAY	0.5142	0.9266	0.985	0.1898	0.0002
PID_CONE_PATHWAY	0.8662	0.2132	0.1334	0.145	0.9952
PID_INTEGRIN_A9B1_PATHWAY	0.2358	0.4412	0.9908	0.8632	0.0726
PID_MTOR_4PATHWAY	0.9516	0.9558	0.6888	0.4328	0.0012
PID_IL2_1PATHWAY	0.511	0.6228	0.8948	0.5496	0.0006
PID_CXCR4_PATHWAY	0.1014	0.8418	0.9724	0.1242	0.0952
PID_TNF_PATHWAY	0.5584	1	0.3054	0.722	0.0002
PID_FOXO_PATHWAY	0.9908	0.946	0.5908	0.2062	0.0018
PID_VEGF_VEGFR_PATHWAY	0.036	0.393	0.5776	0.5248	0.5414
PID_PI3KCI_PATHWAY	0.721	0.707	0.1832	0.123	0.7274
PID_AJDISS_2PATHWAY	0.0364	0.5862	0.837	0.456	0.4566
PID_IL2_PI3K_PATHWAY	0.5498	0.0106	0.5654	0.6302	0.1152
PID_CERAMIDE_PATHWAY	0.4018	0.2118	0.4888	0.6766	0.002
PID_P53_DOWNSTREAM_PATHWAY	0.6486	0.9978	0.8066	0.6426	0.0002
PID_AR_TF_PATHWAY	0.817	0.736	0.707	0.447	0.0196
PID_P75_NTR_PATHWAY	0.0708	0.7514	0.9658	0.2168	0.0052
PID_AMB2_NEUTROPHILS_PATHWAY	0.043	0.6984	0.7282	0.0122	0.2862
PID_AVB3_INTEGRIN_PATHWAY	0.0058	0.1926	0.4804	0.919	0.0668
PID_IFNG_PATHWAY	0.9476	0.925	0.4348	0.7454	0.0002
PID_RXR_VDR_PATHWAY	0.3702	0.368	0.5534	0.492	0.0044
PID_LIS1_PATHWAY	0.1954	0.6042	0.3318	0.993	0.5354
PID_ERBB1_DOWNSTREAM_PATHWAY	0.5812	0.7	0.8904	0.9692	0.0002
PID_SYNDECAN_4_PATHWAY	0.1226	0.2598	0.962	0.9976	0.031
PID_ATF2_PATHWAY	0.298	0.847	0.264	0.8944	0.0002
PID_AP1_PATHWAY	0.6152	0.3816	0.74	0.517	0.0002
PID_INTEGRIN2_PATHWAY	0.0806	0.7338	0.252	0.004	0.453
PID_UPA_UPAR_PATHWAY	0.2002	0.6282	0.8158	0.1284	0.1688
PID_ERBB2_ERBB3_PATHWAY	0.7866	0.8906	0.381	0.1088	0.0188
PID_FOXM1_PATHWAY	0.9876	0.2466	0.2822	0.9932	0.0022
PID_EPHA_FWDPATHWAY	0.8314	0.5848	0.586	0.53	0.238
PID_BMP_PATHWAY	0.7296	0.622	0.7604	0.718	0.0476
PID_IL3_PATHWAY	0.4704	0.5992	0.977	0.5088	0.0042
PID_IL6_7_PATHWAY	0.6066	0.8322	0.9944	0.7876	0.0002
PID_ALK1_PATHWAY	0.9684	0.848	0.7764	0.8384	0.0038
PID_PDGFRB_PATHWAY	0.5048	0.997	0.982	0.566	0.0002
PID_TRKR_PATHWAY	0.0804	0.4172	0.7578	0.4102	0.0692
PID_NEPHRIN_NEPH1_PATHWAY	0.1788	0.7186	0.5804	0.2712	0.3142
PID_CMYB_PATHWAY	0.741	0.1988	0.0486	0.8508	0.0288
PID_IL23_PATHWAY	0.148	0.9998	0.7546	0.5986	0.0284
PID_HIV_NEF_PATHWAY	0.6548	0.561	0.6028	0.6924	0.0108
PID_SYNDECAN_1_PATHWAY	0.006	0.6654	0.4296	0.4978	0.1962
PID_ERA_GENOMIC_PATHWAY	0.3456	0.5354	0.8596	0.04	0.02
PID_RHODOPSIN_PATHWAY	0.707	0.4926	0.1246	0.0376	0.99
PID_PDGFRA_PATHWAY	0.441	0.974	0.1314	0.7892	0.0008
PID_RETINOIC_ACID_PATHWAY	0.4222	0.4742	0.4752	0.6376	0.0238
PID_IL8_CXCR2_PATHWAY	0.4448	0.4542	0.1574	0.0704	0.6526
PID_HEDGEHOG_2PATHWAY	0.586	0.9424	0.6244	0.9238	0.1148
PID_INTEGRIN5_PATHWAY	0.8364	0.687	0.8816	0.4116	0.002
PID_AR_NONGENOMIC_PATHWAY	0.8144	0.669	0.891	0.9946	0.1146
PID_HEDGEHOG_GLI_PATHWAY	0.6076	0.547	0.7296	0.5552	0.3688
PID_CASPASE_PATHWAY	0.6608	0.424	0.588	0.6094	0.0028
PID_CXCR3_PATHWAY	0.6246	0.7312	0.574	0.2856	0.3304
PID_BETA_CATENIN_NUC_PATHWAY	0.6904	0.0288	0.246	0.7254	0.0038
PID_P38_ALPHA_BETA_DOWNSTREAM_PATHWAY	0.5058	0.1196	0.6804	0.9816	0.0026
PID_KIT_PATHWAY	0.1902	0.0976	0.4306	0.6138	0.1824
PID_ECADHERIN_STABILIZATION_PATHWAY	0.7024	0.9928	0.9604	0.6158	0.0036
PID_EPO_PATHWAY	0.6458	0.4678	0.5894	0.7432	0.068
PID_IL2_STAT5_PATHWAY	0.5188	0.251	0.656	0.5742	0.5946
PID_TCR_CALCIUM_PATHWAY	0.2458	0.8632	0.9136	0.6538	0.0024
PID_DELTA_NP63_PATHWAY	0.848	0.8514	0.8082	0.8638	0.0002
PID_VEGFR1_2_PATHWAY	0.0716	0.4168	0.9924	0.772	0.0388
PID_THROMBIN_PAR1_PATHWAY	0.5018	0.8986	0.6148	0.5136	0.4838
PID_A6B1_A6B4_INTEGRIN_PATHWAY	0.9176	0.4166	0.2302	0.4516	0.0022
PID_SYNDECAN_2_PATHWAY	0.5966	0.6166	0.961	0.6714	0.0016
PID_RAC1_REG_PATHWAY	0.4974	0.012	0.0548	0.5578	0.4904
PID_AURORA_A_PATHWAY	0.8218	0.905	0.8944	0.9616	0.0002
PID_IL8_CXCR1_PATHWAY	0.6576	0.9456	0.5942	0.0636	0.4006
PID_MYC_REPRESS_PATHWAY	0.9916	0.9436	0.8352	0.9628	0.0002
PID_HIF1_TFPATHWAY	0.1886	0.0816	0.6688	0.1616	0.0044
PID_TAP63_PATHWAY	0.4428	0.5604	0.7502	0.3844	0.0048
PID_EPHRINB_REV_PATHWAY	0.606	0.6866	0.7964	0.1834	0.5114
PID_P53_REGULATION_PATHWAY	0.8842	0.19	0.928	0.9596	0.0492
PID_TOLL_ENDOGENOUS_PATHWAY	0.6734	0.9044	0.139	0.4232	0.018
PID_NCADHERIN_PATHWAY	0.1042	0.1728	0.3066	0.7188	0.5448
PID_S1P_S1P2_PATHWAY	0.3914	0.8596	0.978	0.4954	0.1164
PID_RAS_PATHWAY	0.139	0.4926	0.964	0.1184	0.51
PID_MAPK_TRK_PATHWAY	0.4892	0.1346	0.972	0.9894	0.0338
PID_PI3K_PLC_TRK_PATHWAY	0.451	0.036	0.3284	0.2426	0.0284
PID_CD8_TCR_DOWNSTREAM_PATHWAY	0.9516	0.9764	0.8912	0.5848	0.0156
PID_LYMPH_ANGIOGENESIS_PATHWAY	0.5894	0.2628	0.7548	0.92	0.124
PID_ALPHA_SYNUCLEIN_PATHWAY	0.7244	0.7202	0.02	0.04	0.466
PID_FGF_PATHWAY	0.4768	0.4966	0.4636	0.7448	0.111
PID_RAC1_PATHWAY	0.7078	0.6062	0.8074	0.6098	0.0048
PID_RB_1PATHWAY	0.9692	0.1176	0.8724	0.7552	0.0054
PID_FAK_PATHWAY	0.9142	0.993	0.9642	0.85	0.0002
PID_HNF3A_PATHWAY	0.0894	0.707	0.6506	0.8082	0.0156
PID_TGFBR_PATHWAY	0.2584	0.919	0.5012	0.2528	0.0006
PID_HES_HEY_PATHWAY	0.507	0.0824	0.9334	0.2948	0.023
PID_IL12_STAT4_PATHWAY	0.1052	0.8704	0.2586	0.0226	0.0496
REACTOME_TRANSLATION	0.9124	0.6888	0.9666	0.597	0.0076
REACTOME_PYRIMIDINE_CATABOLISM	0.8428	0.8912	0.985	0.5138	0.1264
REACTOME_PYRUVATE_METABOLISM_AND_CITRIC_ACID_TCA_CYCLE	0.891	0.053	0.9926	0.4344	0.0124
REACTOME_PTM_GAMMA_CARBOXYLATION_HYPUSINE_FORMATION_AND_ARYLSULFATASE_ACTIVATION	0.7758	0.1596	0.6002	0.9732	0.1122
REACTOME_APOPTOTIC_CLEAVAGE_OF_CELLULAR_PROTEINS	0.7676	0.8262	0.7588	0.6654	0.0026
REACTOME_BILE_ACID_AND_BILE_SALT_METABOLISM	0.0144	0.9434	0.075	0.6546	0.7492
REACTOME_SIGNALING_BY_RHO_GTPASES	0.5072	0.1158	0.4172	0.4678	0.0166
REACTOME_SYNTHESIS_OF_BILE_ACIDS_AND_BILE_SALTS_VIA_24_HYDROXYCHOLESTEROL	0.0148	0.877	0.51	0.7532	0.2522
REACTOME_SYNTHESIS_OF_BILE_ACIDS_AND_BILE_SALTS	0.0094	0.9418	0.5114	0.8238	0.4264
REACTOME_METABOLISM_OF_STEROID_HORMONES_AND_VITAMINS_A_AND_D	0.5662	0.0818	0.1106	0.6052	0.7806
REACTOME_SIGNALLING_BY_NGF	0.678	0.0848	0.4716	0.356	0.0008
REACTOME_SIGNALING_BY_SCF_KIT	0.2248	0.6602	0.8886	0.3946	0.001
REACTOME_DEVELOPMENTAL_BIOLOGY	0.3182	0.8044	0.4758	0.9892	0.0456
REACTOME_SIGNALING_BY_NODAL	0.3834	0.211	0.6346	0.872	0.7332
REACTOME_DAG_AND_IP3_SIGNALING	0.808	0.1036	0.1998	0.1174	0.2516
REACTOME_TCA_CYCLE_AND_RESPIRATORY_ELECTRON_TRANSPORT	0.7998	0.132	0.9962	0.626	0.0378
REACTOME_BMAL1_CLOCK_NPAS2_ACTIVATES_CIRCADIAN_EXPRESSION	0.9268	0.9904	0.9878	0.7046	0.0002
REACTOME_ANTIGEN_PROCESSING_CROSS_PRESENTATION	0.9422	0.9998	0.5764	0.8928	0.0002
REACTOME_GROWTH_HORMONE_RECEPTOR_SIGNALING	0.3098	0.9984	0.97	0.7272	0.001
REACTOME_TRIF_MEDIATED_TLR3_SIGNALING	0.679	0.602	0.999	0.2688	0.0002
REACTOME_CELL_CELL_COMMUNICATION	0.2158	0.2834	0.1458	0.603	0.18
REACTOME_ABCA_TRANSPORTERS_IN_LIPID_HOMEOSTASIS	0.9484	0.6076	0.687	0.121	0.849
REACTOME_ENDOSOMAL_VACUOLAR_PATHWAY	0.8724	1	0.8714	0.525	0.0002
REACTOME_ER_PHAGOSOME_PATHWAY	0.8758	1	0.967	0.74	0.0002
REACTOME_MEIOSIS	0.9896	0.0834	0.7946	0.9998	0.6788
REACTOME_NEGATIVE_REGULATION_OF_FGFR_SIGNALING	0.1604	0.2508	0.461	0.5524	0.9842
REACTOME_MEMBRANE_TRAFFICKING	0.1258	0.1588	0.002	0.1796	0.9368
REACTOME_IMMUNOREGULATORY_INTERACTIONS_BETWEEN_A_LYMPHOID_AND_A_NON_LYMPHOID_CELL	0.3274	0.7928	0.1466	0.1714	0.1394
REACTOME_ACTIVATED_AMPK_STIMULATES_FATTY_ACID_OXIDATION_IN_MUSCLE	0.446	0.1732	0.4404	0.8944	0.0984
REACTOME_BOTULINUM_NEUROTOXICITY	0.1824	0.659	0.1266	0.544	0.4346
REACTOME_METABOLISM_OF_VITAMINS_AND_COFACTORS	0.1714	0.4762	0.3492	0.1682	0.182
REACTOME_CELL_CYCLE	0.9938	0.0292	0.9594	1	0.0002
REACTOME_SIGNALING_BY_ERBB4	0.0954	0.9022	0.5084	0.2908	0.174
REACTOME_O_LINKED_GLYCOSYLATION_OF_MUCINS	0.1168	0.7634	0.5752	0.1052	0.3026
REACTOME_SULFUR_AMINO_ACID_METABOLISM	0.9902	0.6908	0.7614	0.732	0.1702
REACTOME_ANTIVIRAL_MECHANISM_BY_IFN_STIMULATED_GENES	0.4734	0.9518	0.9858	0.6864	0.0002
REACTOME_SIGNALING_BY_ERBB2	0.562	0.5554	0.3124	0.1872	0.0114
REACTOME_SPHINGOLIPID_DE_NOVO_BIOSYNTHESIS	0.4386	0.692	0.534	0.0264	0.3704
REACTOME_TERMINATION_OF_O_GLYCAN_BIOSYNTHESIS	0.0384	0.6516	0.3066	0.181	0.8256
REACTOME_SIGNALING_BY_EGFR_IN_CANCER	0.4288	0.1962	0.5678	0.2296	0.008
REACTOME_SRP_DEPENDENT_COTRANSLATIONAL_PROTEIN_TARGETING_TO_MEMBRANE	0.879	0.6546	0.9386	0.5284	0.0142
REACTOME_PI3K_EVENTS_IN_ERBB4_SIGNALING	0.322	0.9848	0.411	0.2312	0.0136
REACTOME_PI3K_EVENTS_IN_ERBB2_SIGNALING	0.382	0.9906	0.445	0.2864	0.0066
REACTOME_NUCLEAR_SIGNALING_BY_ERBB4	0.031	0.7084	0.3282	0.3726	0.904
REACTOME_GLYCOSPHINGOLIPID_METABOLISM	0.1338	0.2672	0.0536	0.3022	0.2366
REACTOME_PPARA_ACTIVATES_GENE_EXPRESSION	0.2716	0.8038	0.9966	0.5276	0.0002
REACTOME_RIP_MEDIATED_NFKB_ACTIVATION_VIA_DAI	0.3478	0.9934	0.952	0.1982	0.0002
REACTOME_PRE_NOTCH_TRANSCRIPTION_AND_TRANSLATION	0.7608	0.6842	0.6792	0.0436	0.0552
REACTOME_DEGRADATION_OF_THE_EXTRACELLULAR_MATRIX	0.1878	0.1964	0.4426	0.4546	0.0516
REACTOME_ACTIVATED_NOTCH1_TRANSMITS_SIGNAL_TO_THE_NUCLEUS	0.5382	0.7546	0.4894	0.8334	0.0828
REACTOME_DOWNSTREAM_SIGNALING_EVENTS_OF_B_CELL_RECEPTOR_BCR	0.743	0.9932	0.9672	0.37	0.0002
REACTOME_ACTIVATION_OF_NF_KAPPAB_IN_B_CELLS	0.6938	0.982	0.883	0.4466	0.002
REACTOME_RORA_ACTIVATES_CIRCADIAN_EXPRESSION	0.8074	0.8278	0.9962	0.8344	0.0008
REACTOME_ANTIGEN_ACTIVATES_B_CELL_RECEPTOR_LEADING_TO_GENERATION_OF_SECOND_MESSENGERS	0.197	0.0786	0.0812	0.2114	0.6414
REACTOME_REGULATION_OF_COMPLEMENT_CASCADE	0.0246	0.9204	0.0546	0.1562	0.4712
REACTOME_YAP1_AND_WWTR1_TAZ_STIMULATED_GENE_EXPRESSION	0.8976	0.1822	0.97	0.8544	0.009
REACTOME_PRE_NOTCH_EXPRESSION_AND_PROCESSING	0.9358	0.8552	0.7932	0.1118	0.0312
REACTOME_SIGNALING_BY_THE_B_CELL_RECEPTOR_BCR	0.4792	0.449	0.3792	0.2698	0.0024
REACTOME_EXTRACELLULAR_MATRIX_ORGANIZATION	0.0104	0.6362	0.25	0.8178	0.035
REACTOME_NOTCH1_INTRACELLULAR_DOMAIN_REGULATES_TRANSCRIPTION	0.8792	0.0894	0.1046	0.004	0.0044
REACTOME_PRE_NOTCH_PROCESSING_IN_GOLGI	0.8008	0.957	0.7066	0.0714	0.2204
REACTOME_SIGNALING_BY_NOTCH1	0.8894	0.1808	0.1626	0.0188	0.0018
REACTOME_TRIGLYCERIDE_BIOSYNTHESIS	0.7046	0.8952	0.6604	0.5702	0.0632
REACTOME_INSULIN_RECEPTOR_SIGNALLING_CASCADE	0.285	0.265	0.6374	0.812	0.3106
REACTOME_SIGNALING_BY_BMP	0.611	0.6384	0.909	0.5252	0.127
REACTOME_CELL_SURFACE_INTERACTIONS_AT_THE_VASCULAR_WALL	0.078	0.2434	0.1236	0.1834	0.2366
REACTOME_NGF_SIGNALLING_VIA_TRKA_FROM_THE_PLASMA_MEMBRANE	0.6808	0.3718	0.783	0.2932	0.001
REACTOME_COLLAGEN_FORMATION	0.0116	0.8368	0.1906	0.8628	0.1206
REACTOME_SMAD2_SMAD3_SMAD4_HETEROTRIMER_REGULATES_TRANSCRIPTION	0.8744	0.9436	0.9536	0.9746	0.0002
REACTOME_SIGNALING_BY_FGFR_IN_DISEASE	0.617	0.4484	0.697	0.3622	0.0078
REACTOME_HS_GAG_DEGRADATION	0.1838	0.9934	0.5538	0.8176	0.0284
REACTOME_ACYL_CHAIN_REMODELLING_OF_PC	0.0792	0.7844	0.5414	0.1218	0.57
REACTOME_ACTIVATED_POINT_MUTANTS_OF_FGFR2	0.0938	0.2824	0.5384	0.7526	0.9928
REACTOME_PHOSPHOLIPID_METABOLISM	0.2922	0.8138	0.5494	0.2566	0.0294
REACTOME_CS_DS_DEGRADATION	0.118	0.2752	0.0698	0.0986	0.7352
REACTOME_SYNTHESIS_OF_PA	0.7516	0.5	0.9814	0.6398	0.227
REACTOME_GASTRIN_CREB_SIGNALLING_PATHWAY_VIA_PKC_AND_MAPK	0.4378	0.3324	0.6266	0.8176	0.9478
REACTOME_CHONDROITIN_SULFATE_BIOSYNTHESIS	0.0776	0.447	0.142	0.1174	0.5068
REACTOME_SIGNALING_BY_FGFR1_MUTANTS	0.2946	0.3564	0.9834	0.7366	0.033
REACTOME_TRANSCRIPTIONAL_ACTIVITY_OF_SMAD2_SMAD3_SMAD4_HETEROTRIMER	0.8744	0.9436	0.9536	0.9746	0.0002
REACTOME_KERATAN_SULFATE_BIOSYNTHESIS	0.7254	0.335	0.6864	0.2826	0.3068
REACTOME_REVERSIBLE_HYDRATION_OF_CARBON_DIOXIDE	0.9698	0.0604	0.0596	0.168	0.8848
REACTOME_SIGNALING_BY_FGFR1_FUSION_MUTANTS	0.4014	0.8918	0.9628	0.5792	0.0004
REACTOME_PI_METABOLISM	0.861	0.9914	0.6366	0.9158	0.1294
REACTOME_CHONDROITIN_SULFATE_DERMATAN_SULFATE_METABOLISM	0.0758	0.8496	0.2824	0.3692	0.0986
REACTOME_LATENT_INFECTION_OF_HOMO_SAPIENS_WITH_MYCOBACTERIUM_TUBERCULOSIS	0.3024	0.0724	0.2898	0.5332	0.433
REACTOME_HS_GAG_BIOSYNTHESIS	0.2742	0.7042	0.9108	0.4068	0.0114
REACTOME_SIGNALING_BY_FGFR3_MUTANTS	0.0808	0.2346	0.6652	0.5412	0.9114
REACTOME_KERATAN_SULFATE_KERATIN_METABOLISM	0.7254	0.335	0.6864	0.2826	0.3068
REACTOME_APOPTOSIS_INDUCED_DNA_FRAGMENTATION	0.4504	0.4038	0.572	0.9394	0.0912
REACTOME_HEPARAN_SULFATE_HEPARIN_HS_GAG_METABOLISM	0.2074	0.7072	0.5112	0.2546	0.042
REACTOME_GLYCOSAMINOGLYCAN_METABOLISM	0.3524	0.7762	0.67	0.193	0.0092
REACTOME_ACYL_CHAIN_REMODELLING_OF_PE	0.0474	0.775	0.4498	0.103	0.78
REACTOME_SIGNALING_BY_FGFR_MUTANTS	0.188	0.5866	0.8618	0.8396	0.0938
REACTOME_MHC_CLASS_II_ANTIGEN_PRESENTATION	0.0008	1	0.222	0.0026	0.0136
REACTOME_GLYCEROPHOSPHOLIPID_BIOSYNTHESIS	0.2162	0.6452	0.8438	0.4476	0.0596
REACTOME_A_TETRASACCHARIDE_LINKER_SEQUENCE_IS_REQUIRED_FOR_GAG_SYNTHESIS	0.0616	0.6788	0.3324	0.2568	0.1494
REACTOME_PLATELET_ADHESION_TO_EXPOSED_COLLAGEN	0.626	0.5322	0.281	0.698	0.1088
REACTOME_VEGF_LIGAND_RECEPTOR_INTERACTIONS	0.036	0.393	0.5776	0.5248	0.5414
REACTOME_ENOS_ACTIVATION_AND_REGULATION	0.7492	0.201	0.7918	0.7192	0.2126
REACTOME_PI3K_AKT_ACTIVATION	0.9864	0.9784	0.8742	0.2904	0.0002
REACTOME_TCR_SIGNALING	0.0346	0.914	0.1852	0.0172	0.5894
REACTOME_DOWNSTREAM_TCR_SIGNALING	0.0354	0.9392	0.233	0.026	0.2832
REACTOME_BASIGIN_INTERACTIONS	0.3148	0.0522	0.7396	0.986	0.197
REACTOME_GAB1_SIGNALOSOME	0.992	0.978	0.8022	0.2908	0.0004
REACTOME_GLUTAMATE_NEUROTRANSMITTER_RELEASE_CYCLE	0.257	0.7214	0.0862	0.7564	0.6982
REACTOME_GENERATION_OF_SECOND_MESSENGER_MOLECULES	0.0196	0.7742	0.0858	0.003	0.9934
REACTOME_GENERIC_TRANSCRIPTION_PATHWAY	0.9306	0.909	0.0076	0.4802	0.0066
REACTOME_RESPONSE_TO_ELEVATED_PLATELET_CYTOSOLIC_CA2_	0.7766	0.1984	0.9824	0.4836	0.0776
REACTOME_METABOLISM_OF_AMINO_ACIDS_AND_DERIVATIVES	0.2984	0.564	0.6422	0.7798	0.1404
REACTOME_RNA_POL_I_TRANSCRIPTION	0.9856	0.06	0.9614	0.9982	0.5832
REACTOME_FATTY_ACYL_COA_BIOSYNTHESIS	0.4846	0.9902	0.322	0.4772	0.1876
REACTOME_BIOLOGICAL_OXIDATIONS	0.0048	0.9856	0.0202	0.027	0.9328
REACTOME_TRANSMISSION_ACROSS_CHEMICAL_SYNAPSES	0.5806	0.5526	0.4458	0.654	0.9654
REACTOME_XENOBIOTICS	0.0382	0.5982	0.2916	0.014	0.9992
REACTOME_INTEGRIN_CELL_SURFACE_INTERACTIONS	0.007	0.816	0.8312	0.0288	0.1136
REACTOME_CYTOCHROME_P450_ARRANGED_BY_SUBSTRATE_TYPE	0.0034	0.8062	0.2444	0.045	0.977
REACTOME_APOPTOTIC_CLEAVAGE_OF_CELL_ADHESION_PROTEINS	0.458	0.9098	0.7686	0.6038	0.0052
REACTOME_NRAGE_SIGNALS_DEATH_THROUGH_JNK	0.3168	0.045	0.1282	0.2212	0.2336
REACTOME_REGULATION_OF_APOPTOSIS	0.814	0.9112	0.9302	0.6848	0.006
REACTOME_NEURONAL_SYSTEM	0.1034	0.218	0.174	0.88	0.9996
REACTOME_REGULATION_OF_BETA_CELL_DEVELOPMENT	0.8572	0.907	0.1104	0.5068	0.9254
REACTOME_PHASE1_FUNCTIONALIZATION_OF_COMPOUNDS	0.0082	0.8838	0.0322	0.0462	0.902
REACTOME_CELL_DEATH_SIGNALLING_VIA_NRAGE_NRIF_AND_NADE	0.3642	0.0614	0.1478	0.2614	0.0996
REACTOME_NEUROTRANSMITTER_RELEASE_CYCLE	0.178	0.957	0.0912	0.5358	0.7682
REACTOME_P75_NTR_RECEPTOR_MEDIATED_SIGNALLING	0.4572	0.0406	0.2472	0.431	0.0704
REACTOME_AMINO_ACID_TRANSPORT_ACROSS_THE_PLASMA_MEMBRANE	0.2958	0.002	0.2002	0.2742	0.6056
REACTOME_ENDOGENOUS_STEROLS	0.257	0.9886	0.2558	0.2164	0.4858
REACTOME_REGULATION_OF_GENE_EXPRESSION_IN_BETA_CELLS	0.5362	0.6842	0.223	0.3226	0.859
REACTOME_GLYCOLYSIS	0.9444	0.3758	0.6432	0.8262	0.0108
REACTOME_PEPTIDE_CHAIN_ELONGATION	0.9608	0.5128	0.8988	0.3844	0.072
REACTOME_SIGNALING_BY_GPCR	0.8096	0.1552	0.4916	0.822	1
REACTOME_PEPTIDE_LIGAND_BINDING_RECEPTORS	0.5386	0.4334	0.8048	0.7212	0.9996
REACTOME_CLASS_A1_RHODOPSIN_LIKE_RECEPTORS	0.5208	0.6744	0.4484	0.8634	0.9998
REACTOME_INTEGRATION_OF_ENERGY_METABOLISM	0.7318	0.2766	0.7722	0.7222	0.8914
REACTOME_CELL_CYCLE_MITOTIC	0.9008	0.6428	1	0.981	0.0002
REACTOME_GLUCONEOGENESIS	0.8102	0.4204	0.4666	0.6516	0.0846
REACTOME_DOPAMINE_NEUROTRANSMITTER_RELEASE_CYCLE	0.4772	0.563	0.064	0.7668	0.869
REACTOME_OPIOID_SIGNALLING	0.9942	0.1086	0.1774	0.3574	0.9094
REACTOME_CA_DEPENDENT_EVENTS	0.808	0.1036	0.1998	0.1174	0.2516
REACTOME_CHEMOKINE_RECEPTORS_BIND_CHEMOKINES	0.0694	0.8884	0.745	0.4236	0.9556
REACTOME_NEUROTRANSMITTER_RECEPTOR_BINDING_AND_DOWNSTREAM_TRANSMISSION_IN_THE_POSTSYNAPTIC_CELL	0.7898	0.2808	0.6972	0.5318	0.9736
REACTOME_CELL_CYCLE_CHECKPOINTS	0.8578	0.6326	0.9656	0.8858	0.005
REACTOME_DIABETES_PATHWAYS	0.2208	0.9806	0.6768	0.3344	0.001
REACTOME_GLYCOPROTEIN_HORMONES	0.3224	0.2658	0.1276	0.519	0.974
REACTOME_NOREPINEPHRINE_NEUROTRANSMITTER_RELEASE_CYCLE	0.3416	0.5672	0.064	0.8118	0.6612
REACTOME_PLC_BETA_MEDIATED_EVENTS	0.8812	0.0936	0.3622	0.1202	0.3302
REACTOME_REGULATION_OF_INSULIN_LIKE_GROWTH_FACTOR_IGF_ACTIVITY_BY_INSULIN_LIKE_GROWTH_FACTOR_BINDING_PROTEINS_IGFBPS	0.1194	0.87	0.328	0.018	0.0658
REACTOME_PEPTIDE_HORMONE_BIOSYNTHESIS	0.3224	0.2658	0.1276	0.519	0.974
REACTOME_G_PROTEIN_ACTIVATION	0.958	0.0806	0.6128	0.6108	0.9906
REACTOME_ACETYLCHOLINE_BINDING_AND_DOWNSTREAM_EVENTS	0.3868	0.3412	0.1998	0.1664	0.9984
REACTOME_ABC_FAMILY_PROTEINS_MEDIATED_TRANSPORT	0.9986	0.7296	0.5664	0.2478	0.8886
REACTOME_OLFACTORY_SIGNALING_PATHWAY	0.9618	0.8188	0.602	0.6234	0.9878
REACTOME_STEROID_HORMONES	0.5086	0.9976	0.0838	0.6578	0.674
REACTOME_AMINE_DERIVED_HORMONES	0.0414	0.2466	0.4656	0.5154	0.9996
REACTOME_TRANSMEMBRANE_TRANSPORT_OF_SMALL_MOLECULES	0.5044	0.0946	0.2718	0.1138	0.9916
REACTOME_INTEGRIN_ALPHAIIB_BETA3_SIGNALING	0.0906	0.194	0.929	0.3478	0.6644
REACTOME_NUCLEAR_RECEPTOR_TRANSCRIPTION_PATHWAY	0.2366	0.4668	0.2872	0.0604	0.615
REACTOME_CYCLIN_E_ASSOCIATED_EVENTS_DURING_G1_S_TRANSITION_	0.9748	0.6758	0.9654	0.5094	0.001
REACTOME_GLUCAGON_SIGNALING_IN_METABOLIC_REGULATION	0.9756	0.1544	0.8716	0.3064	0.7578
REACTOME_SIGNALING_BY_PDGF	0.0598	0.2896	0.2172	0.2068	0.0002
REACTOME_PREFOLDIN_MEDIATED_TRANSFER_OF_SUBSTRATE_TO_CCT_TRIC	0.3004	0.2004	0.8142	0.8798	0.1244
REACTOME_GPVI_MEDIATED_ACTIVATION_CASCADE	0.3128	0.5202	0.347	0.5326	0.129
REACTOME_PROTEIN_FOLDING	0.3722	0.3388	0.9062	0.8804	0.0462
REACTOME_FORMATION_OF_TUBULIN_FOLDING_INTERMEDIATES_BY_CCT_TRIC	0.3004	0.2004	0.8142	0.8798	0.1244
REACTOME_POST_CHAPERONIN_TUBULIN_FOLDING_PATHWAY	0.3004	0.2004	0.8142	0.8798	0.1244
REACTOME_STRIATED_MUSCLE_CONTRACTION	0.521	0.1266	0.6724	0.3146	0.8754
REACTOME_METABOLISM_OF_NUCLEOTIDES	0.983	0.9842	0.9988	0.8446	0.012
REACTOME_AMINE_LIGAND_BINDING_RECEPTORS	0.6044	0.7246	0.1534	0.8776	0.965
REACTOME_METABOLISM_OF_PROTEINS	0.3206	0.8388	0.5762	0.4898	0.0006
REACTOME_DOWNSTREAM_SIGNAL_TRANSDUCTION	0.7706	0.4868	0.219	0.1718	0.0002
REACTOME_MUSCLE_CONTRACTION	0.1018	0.2372	0.9156	0.5638	0.4684
REACTOME_3_UTR_MEDIATED_TRANSLATIONAL_REGULATION	0.9688	0.5768	0.9408	0.453	0.0336
REACTOME_G1_S_TRANSITION	0.6222	0.6956	0.9896	0.7442	0.0006
REACTOME_TRANSCRIPTION	0.9894	0.0664	0.7482	0.999	0.4688
REACTOME_AXON_GUIDANCE	0.0654	0.8162	0.4306	0.9916	0.1092
REACTOME_ACTIVATION_OF_CHAPERONE_GENES_BY_XBP1S	0.9074	0.9886	0.8406	0.7474	0.0004
REACTOME_REGULATION_OF_INSULIN_SECRETION_BY_GLUCAGON_LIKE_PEPTIDE1	0.8592	0.2798	0.9028	0.9492	0.854
REACTOME_PERK_REGULATED_GENE_EXPRESSION	0.0282	0.8452	0.9988	0.0972	0.0746
REACTOME_G_ALPHA_Q_SIGNALLING_EVENTS	0.4088	0.294	0.609	0.864	0.9766
REACTOME_TRAFFICKING_OF_AMPA_RECEPTORS	0.7552	0.5202	0.237	0.424	0.4606
REACTOME_NCAM1_INTERACTIONS	0.0786	0.726	0.3416	0.859	0.2732
REACTOME_CLASS_C_3_METABOTROPIC_GLUTAMATE_PHEROMONE_RECEPTORS	0.5926	0.2918	0.1488	0.6494	0.9946
REACTOME_REGULATION_OF_INSULIN_SECRETION	0.7494	0.4284	0.6064	0.8754	0.9606
REACTOME_NCAM_SIGNALING_FOR_NEURITE_OUT_GROWTH	0.0808	0.69	0.336	0.8618	0.3784
REACTOME_INHIBITION_OF_INSULIN_SECRETION_BY_ADRENALINE_NORADRENALINE	0.6134	0.107	0.715	0.8586	0.9416
REACTOME_NUCLEOTIDE_LIKE_PURINERGIC_RECEPTORS	0.1544	0.9074	0.0124	0.2732	0.1376
REACTOME_EICOSANOID_LIGAND_BINDING_RECEPTORS	0.155	0.5652	0.7132	0.611	0.7004
REACTOME_ACTIVATION_OF_GENES_BY_ATF4	0.0282	0.8452	0.9988	0.0972	0.0746
REACTOME_UNFOLDED_PROTEIN_RESPONSE	0.1172	0.9892	0.9978	0.2912	0.0008
REACTOME_CLASS_B_2_SECRETIN_FAMILY_RECEPTORS	0.8324	0.1036	0.7666	0.874	0.7238
REACTOME_GLUCAGON_TYPE_LIGAND_RECEPTORS	0.9448	0.1928	0.945	0.7182	0.9794
REACTOME_G_ALPHA1213_SIGNALLING_EVENTS	0.6348	0.0496	0.325	0.5332	0.5906
REACTOME_PROSTANOID_LIGAND_RECEPTORS	0.07	0.3656	0.5842	0.5644	0.8954
REACTOME_SLC_MEDIATED_TRANSMEMBRANE_TRANSPORT	0.3224	0.0488	0.3178	0.1318	0.9688
REACTOME_ADP_SIGNALLING_THROUGH_P2RY1	0.9648	0.1094	0.7886	0.555	0.971
REACTOME_G_BETA_GAMMA_SIGNALLING_THROUGH_PLC_BETA	0.9762	0.1104	0.7998	0.8262	0.791
REACTOME_CD28_CO_STIMULATION	0.135	0.4016	0.2338	0.1422	0.0276
REACTOME_GPCR_DOWNSTREAM_SIGNALING	0.855	0.2652	0.559	0.8382	0.9998
REACTOME_SYNTHESIS_SECRETION_AND_DEACYLATION_OF_GHRELIN	0.4898	0.4836	0.852	0.6738	0.4548
REACTOME_ADHERENS_JUNCTIONS_INTERACTIONS	0.1144	0.0846	0.1334	0.2968	0.6582
REACTOME_CRMPS_IN_SEMA3A_SIGNALING	0.7032	0.5078	0.5928	0.8426	0.5554
REACTOME_G_ALPHA_I_SIGNALLING_EVENTS	0.8296	0.415	0.7482	0.6952	0.994
REACTOME_SEMA4D_IN_SEMAPHORIN_SIGNALING	0.0208	0.8974	0.0684	0.399	0.1322
REACTOME_SEMAPHORIN_INTERACTIONS	0.0616	0.7502	0.0816	0.6674	0.4418
REACTOME_SEMA4D_INDUCED_CELL_MIGRATION_AND_GROWTH_CONE_COLLAPSE	0.0112	0.9288	0.0464	0.3226	0.0402
REACTOME_G_BETA_GAMMA_SIGNALLING_THROUGH_PI3KGAMMA	0.991	0.1418	0.6106	0.8706	0.9824
REACTOME_TRANSPORT_OF_GLUCOSE_AND_OTHER_SUGARS_BILE_SALTS_AND_ORGANIC_ACIDS_METAL_IONS_AND_AMINE_COMPOUNDS	0.0876	0.2168	0.2152	0.2218	0.8602
REACTOME_SPHINGOLIPID_METABOLISM	0.2234	0.4716	0.1316	0.0612	0.2384
REACTOME_G_ALPHA_S_SIGNALLING_EVENTS	0.9866	0.7218	0.571	0.7568	0.9454
REACTOME_CELL_CELL_JUNCTION_ORGANIZATION	0.1282	0.1764	0.3002	0.504	0.5362
REACTOME_G_ALPHA_Z_SIGNALLING_EVENTS	0.8154	0.0218	0.883	0.26	0.9114
REACTOME_FACILITATIVE_NA_INDEPENDENT_GLUCOSE_TRANSPORTERS	0.1552	0.6742	0.3358	0.2026	0.1768
REACTOME_COSTIMULATION_BY_THE_CD28_FAMILY	0.026	0.7058	0.2284	0.0158	0.167
REACTOME_TIGHT_JUNCTION_INTERACTIONS	0.244	0.4746	0.6502	0.6776	0.378
REACTOME_G_PROTEIN_BETA_GAMMA_SIGNALLING	0.9914	0.1724	0.6526	0.892	0.9102
REACTOME_TRANSPORT_OF_INORGANIC_CATIONS_ANIONS_AND_AMINO_ACIDS_OLIGOPEPTIDES	0.8258	0.0376	0.449	0.1218	0.975
REACTOME_AMINO_ACID_AND_OLIGOPEPTIDE_SLC_TRANSPORTERS	0.3152	0.0046	0.3364	0.2364	0.898
REACTOME_NA_CL_DEPENDENT_NEUROTRANSMITTER_TRANSPORTERS	0.4202	0.734	0.1122	0.323	0.947
REACTOME_FORMATION_OF_FIBRIN_CLOT_CLOTTING_CASCADE	0.783	0.5874	0.5288	0.5112	0.0914
REACTOME_SIGNAL_AMPLIFICATION	0.7878	0.1242	0.7582	0.5866	0.981
REACTOME_ZINC_TRANSPORTERS	0.1016	0.1416	0.0658	0.152	0.7142
REACTOME_RAS_ACTIVATION_UOPN_CA2_INFUX_THROUGH_NMDA_RECEPTOR	0.0504	0.1846	0.1966	0.4196	0.4868
REACTOME_METAL_ION_SLC_TRANSPORTERS	0.039	0.26	0.137	0.1472	0.7388
REACTOME_SMOOTH_MUSCLE_CONTRACTION	0.0298	0.7912	0.992	0.9152	0.0188
REACTOME_ACTIVATION_OF_NMDA_RECEPTOR_UPON_GLUTAMATE_BINDING_AND_POSTSYNAPTIC_EVENTS	0.1434	0.1082	0.4234	0.7112	0.1496
REACTOME_CREB_PHOSPHORYLATION_THROUGH_THE_ACTIVATION_OF_RAS	0.0804	0.2102	0.2458	0.5	0.28
REACTOME_POST_NMDA_RECEPTOR_ACTIVATION_EVENTS	0.1228	0.0996	0.3616	0.6578	0.0992
REACTOME_UNBLOCKING_OF_NMDA_RECEPTOR_GLUTAMATE_BINDING_AND_ACTIVATION	0.0818	0.2068	0.2426	0.4928	0.6134
REACTOME_METABOLISM_OF_MRNA	0.9844	0.769	0.9914	0.7846	0.0002
REACTOME_CREB_PHOSPHORYLATION_THROUGH_THE_ACTIVATION_OF_CAMKII	0.0504	0.1846	0.1966	0.4196	0.4868
REACTOME_THROMBOXANE_SIGNALLING_THROUGH_TP_RECEPTOR	0.7878	0.1242	0.7582	0.5866	0.981
REACTOME_ADP_SIGNALLING_THROUGH_P2RY12	0.966	0.0838	0.74	0.7988	0.9426
REACTOME_CELL_JUNCTION_ORGANIZATION	0.2134	0.2636	0.1602	0.6496	0.1128
REACTOME_AMINE_COMPOUND_SLC_TRANSPORTERS	0.5208	0.8006	0.1806	0.4286	0.9888
REACTOME_FRS2_MEDIATED_CASCADE	0.1604	0.2508	0.461	0.5524	0.9842
REACTOME_METABOLISM_OF_RNA	0.7516	0.7598	0.9976	0.8388	0.0002
REACTOME_MITOTIC_G1_G1_S_PHASES	0.7298	0.3974	0.9974	0.862	0.0002
REACTOME_PI_3K_CASCADE	0.373	0.4982	0.6786	0.465	0.2894
REACTOME_DOWNSTREAM_SIGNALING_OF_ACTIVATED_FGFR	0.5686	0.2764	0.5142	0.238	0.21
REACTOME_MITOTIC_M_M_G1_PHASES	0.4514	0.6518	0.9798	0.967	0.0094
REACTOME_MYOGENESIS	0.9536	0.1518	0.4894	0.8548	0.4954
REACTOME_MAP_KINASE_ACTIVATION_IN_TLR_CASCADE	0.8736	0.2664	0.9946	0.4564	0.001
REACTOME_PHOSPHOLIPASE_C_MEDIATED_CASCADE	0.3354	0.1384	0.3554	0.2744	0.866
REACTOME_ACTIVATION_OF_KAINATE_RECEPTORS_UPON_GLUTAMATE_BINDING	0.9946	0.1628	0.6192	0.7704	0.9072
REACTOME_MAPK_TARGETS_NUCLEAR_EVENTS_MEDIATED_BY_MAP_KINASES	0.8316	0.1848	0.9866	0.3234	0.0044
REACTOME_GPCR_LIGAND_BINDING	0.7378	0.3748	0.5456	0.9446	1
REACTOME_RNA_POL_I_RNA_POL_III_AND_MITOCHONDRIAL_TRANSCRIPTION	0.986	0.0696	0.7438	0.9986	0.6146
REACTOME_SHC_MEDIATED_CASCADE	0.1604	0.2508	0.461	0.5524	0.9842
REACTOME_THROMBIN_SIGNALLING_THROUGH_PROTEINASE_ACTIVATED_RECEPTORS_PARS	0.5652	0.1816	0.471	0.608	0.9776
REACTOME_MITOTIC_G2_G2_M_PHASES	0.8208	0.6676	0.9954	0.6984	0.0002
REACTOME_DNA_REPAIR	0.9596	0.7276	0.342	0.9996	0.0056
REACTOME_EFFECTS_OF_PIP2_HYDROLYSIS	0.047	0.19	0.639	0.6458	0.7018
REACTOME_ROLE_OF_DCC_IN_REGULATING_APOPTOSIS	0.7794	0.883	0.9054	0.6352	0.0104
REACTOME_POST_TRANSLATIONAL_PROTEIN_MODIFICATION	0.1348	0.7998	0.2074	0.235	0.0672
REACTOME_CHROMOSOME_MAINTENANCE	0.971	0.0082	0.6636	0.998	0.4246
REACTOME_DEPOSITION_OF_NEW_CENPA_CONTAINING_NUCLEOSOMES_AT_THE_CENTROMERE	0.9528	0.0348	0.8994	0.9962	0.577
REACTOME_L1CAM_INTERACTIONS	0.352	0.4014	0.5922	0.9768	0.327
REACTOME_SIGNALING_BY_ILS	0.0524	0.822	0.3578	0.0612	0.0082
REACTOME_NETRIN1_SIGNALING	0.4892	0.5046	0.9218	0.8266	0.5304
REACTOME_METABOLISM_OF_LIPIDS_AND_LIPOPROTEINS	0.1678	0.889	0.665	0.3032	0.0002
REACTOME_INTERACTION_BETWEEN_L1_AND_ANKYRINS	0.2818	0.101	0.3002	0.7906	0.9344
REACTOME_SIGNAL_TRANSDUCTION_BY_L1	0.1798	0.45	0.9264	0.9416	0.3282
REACTOME_FATTY_ACID_TRIACYLGLYCEROL_AND_KETONE_BODY_METABOLISM	0.4298	0.7064	0.997	0.7736	0.0002
REACTOME_TRANSPORT_OF_VITAMINS_NUCLEOSIDES_AND_RELATED_MOLECULES	0.7058	0.6024	0.0884	0.834	0.3146
REACTOME_HIGHLY_CALCIUM_PERMEABLE_POSTSYNAPTIC_NICOTINIC_ACETYLCHOLINE_RECEPTORS	0.3142	0.4026	0.2064	0.1048	0.9948
REACTOME_RNA_POL_I_PROMOTER_OPENING	0.983	0.0454	0.9426	0.9962	0.8056
REACTOME_PRESYNAPTIC_NICOTINIC_ACETYLCHOLINE_RECEPTORS	0.282	0.2326	0.6208	0.2248	0.9938
REACTOME_ASPARAGINE_N_LINKED_GLYCOSYLATION	0.283	0.9038	0.7316	0.4408	0.0462
REACTOME_IL1_SIGNALING	0.1258	0.8182	0.8918	0.0964	0.0158
REACTOME_CGMP_EFFECTS	0.5236	0.229	0.1666	0.0936	0.948
REACTOME_AMINO_ACID_SYNTHESIS_AND_INTERCONVERSION_TRANSAMINATION	0.8802	0.5464	0.9988	0.9728	0.0136
REACTOME_IL_3_5_AND_GM_CSF_SIGNALING	0.0984	0.3528	0.1524	0.0892	0.6724
REACTOME_NITRIC_OXIDE_STIMULATES_GUANYLATE_CYCLASE	0.3448	0.0088	0.3576	0.011	0.9964
REACTOME_PLATELET_HOMEOSTASIS	0.3704	0.0196	0.7584	0.0072	0.9996
REACTOME_AQUAPORIN_MEDIATED_TRANSPORT	0.7524	0.2784	0.4704	0.3464	0.8978
REACTOME_RAP1_SIGNALLING	0.1072	0.4414	0.8948	0.4506	0.2462
REACTOME_PLATELET_CALCIUM_HOMEOSTASIS	0.6676	0.5712	0.7746	0.161	0.8596
REACTOME_PROSTACYCLIN_SIGNALLING_THROUGH_PROSTACYCLIN_RECEPTOR	0.961	0.1076	0.6286	0.8228	0.9708
REACTOME_GABA_SYNTHESIS_RELEASE_REUPTAKE_AND_DEGRADATION	0.1204	0.9218	0.0178	0.26	0.5348
REACTOME_REGULATION_OF_WATER_BALANCE_BY_RENAL_AQUAPORINS	0.9896	0.1662	0.9392	0.2738	0.7526
REACTOME_CIRCADIAN_CLOCK	0.8434	0.6292	0.9988	0.6502	0.0002
REACTOME_TRAF6_MEDIATED_NFKB_ACTIVATION	0.7904	0.9914	0.9826	0.8778	0.0002
REACTOME_FACTORS_INVOLVED_IN_MEGAKARYOCYTE_DEVELOPMENT_AND_PLATELET_PRODUCTION	0.7252	0.0926	0.2488	0.9026	0.1492
REACTOME_REGULATION_OF_MRNA_STABILITY_BY_PROTEINS_THAT_BIND_AU_RICH_ELEMENTS	0.8798	0.7408	0.9728	0.973	0.0006
REACTOME_INHIBITION_OF_VOLTAGE_GATED_CA2_CHANNELS_VIA_GBETA_GAMMA_SUBUNITS	0.8494	0.1376	0.7256	0.8794	0.9638
REACTOME_TRAF6_MEDIATED_INDUCTION_OF_NFKB_AND_MAP_KINASES_UPON_TLR7_8_OR_9_ACTIVATION	0.7812	0.6704	0.996	0.5106	0.0002
REACTOME_GABA_B_RECEPTOR_ACTIVATION	0.9374	0.2468	0.8126	0.3982	0.853
REACTOME_TRANSPORT_TO_THE_GOLGI_AND_SUBSEQUENT_MODIFICATION	0.1566	0.7858	0.57	0.257	0.2884
REACTOME_IRON_UPTAKE_AND_TRANSPORT	0.0358	0.3782	0.2792	0.8156	0.058
REACTOME_INTERFERON_GAMMA_SIGNALING	0.1108	0.9964	0.4416	0.0312	0.0002
REACTOME_ION_TRANSPORT_BY_P_TYPE_ATPASES	0.3456	0.4406	0.183	0.052	0.5362
REACTOME_INTERFERON_ALPHA_BETA_SIGNALING	0.802	1	0.9988	0.7946	0.0002
REACTOME_GABA_RECEPTOR_ACTIVATION	0.9882	0.3294	0.9372	0.553	0.9754
REACTOME_REGULATION_OF_IFNA_SIGNALING	0.318	0.9954	0.4652	0.6382	0.009
REACTOME_INTERFERON_SIGNALING	0.1994	1	0.8432	0.1616	0.0002
REACTOME_NEGATIVE_REGULATORS_OF_RIG_I_MDA5_SIGNALING	0.9234	0.9204	0.9578	0.8902	0.0002
REACTOME_NFKB_AND_MAP_KINASES_ACTIVATION_MEDIATED_BY_TLR4_SIGNALING_REPERTOIRE	0.2548	0.5744	0.2472	0.3296	0.0002
REACTOME_ION_CHANNEL_TRANSPORT	0.4422	0.4496	0.2006	0.1658	0.9488
REACTOME_RIG_I_MDA5_MEDIATED_INDUCTION_OF_IFN_ALPHA_BETA_PATHWAYS	0.8288	0.9996	0.9784	0.9606	0.0002
REACTOME_LIGAND_GATED_ION_CHANNEL_TRANSPORT	0.4882	0.3778	0.3108	0.7806	1
REACTOME_TRANSCRIPTIONAL_REGULATION_OF_WHITE_ADIPOCYTE_DIFFERENTIATION	0.8874	0.567	0.6432	0.3148	0.0002
REACTOME_MEIOTIC_RECOMBINATION	0.9894	0.0536	0.956	0.999	0.7788
REACTOME_PLATELET_AGGREGATION_PLUG_FORMATION	0.082	0.361	0.7478	0.3284	0.8634
REACTOME_SIGNALING_BY_NOTCH	0.9602	0.3638	0.3132	0.0112	0.0006
REACTOME_SYNTHESIS_OF_VERY_LONG_CHAIN_FATTY_ACYL_COAS	0.4166	0.9954	0.2768	0.406	0.2948
REACTOME_DNA_REPLICATION	0.582	0.6466	0.9878	0.6774	0.0052
REACTOME_METABOLISM_OF_CARBOHYDRATES	0.254	0.7698	0.7596	0.508	0.0044
REACTOME_SIGNALING_BY_INSULIN_RECEPTOR	0.2028	0.3664	0.3582	0.8918	0.195
REACTOME_PURINE_METABOLISM	0.8616	0.8916	0.9356	0.8858	0.065
REACTOME_APOPTOSIS	0.94	0.7966	0.9188	0.9262	0.0002
REACTOME_LIPID_DIGESTION_MOBILIZATION_AND_TRANSPORT	0.5444	1	0.6086	0.0184	0.0988
REACTOME_HEMOSTASIS	0.2596	0.0154	0.5264	0.2122	0.3426
REACTOME_INFLUENZA_LIFE_CYCLE	0.4918	0.6156	0.9768	0.5666	0.0122
REACTOME_INFLUENZA_VIRAL_RNA_TRANSCRIPTION_AND_REPLICATION	0.9798	0.6596	0.9476	0.523	0.008
REACTOME_HIV_INFECTION	0.522	0.238	0.4358	0.7688	0.0084
REACTOME_HIV_LIFE_CYCLE	0.4162	0.2392	0.8356	0.6282	0.1024
REACTOME_EARLY_PHASE_OF_HIV_LIFE_CYCLE	0.7276	0.6682	0.51	0.9914	0.15
REACTOME_HOST_INTERACTIONS_OF_HIV_FACTORS	0.374	0.3354	0.24	0.8622	0.0176
REACTOME_GLUCURONIDATION	0.2214	0.8526	0.9396	0.2674	0.323
REACTOME_MYD88_MAL_CASCADE_INITIATED_ON_PLASMA_MEMBRANE	0.7352	0.7914	0.764	0.7344	0.0002
REACTOME_INNATE_IMMUNE_SYSTEM	0.2736	0.9946	0.3294	0.4488	0.0002
REACTOME_LIPOPROTEIN_METABOLISM	0.2934	1	0.9466	0.1446	0.1062
REACTOME_THE_ROLE_OF_NEF_IN_HIV1_REPLICATION_AND_DISEASE_PATHOGENESIS	0.516	0.2564	0.1118	0.6958	0.0756
REACTOME_SIGNALING_BY_TGF_BETA_RECEPTOR_COMPLEX	0.7318	0.9496	0.994	0.981	0.0002
REACTOME_ACTIVATED_TLR4_SIGNALLING	0.2686	0.8568	0.2484	0.4614	0.0002
REACTOME_IMMUNE_SYSTEM	0.033	1	0.4692	0.0426	0.0002
REACTOME_COMPLEMENT_CASCADE	0.0602	0.9686	0.138	0.3718	0.5972
REACTOME_PHASE_II_CONJUGATION	0.106	0.9834	0.1302	0.1664	0.8062
REACTOME_TOLL_RECEPTOR_CASCADES	0.419	0.9436	0.3138	0.2924	0.0002
REACTOME_GLUCOSE_METABOLISM	0.4308	0.4052	0.6714	0.8522	0.0198
REACTOME_VOLTAGE_GATED_POTASSIUM_CHANNELS	0.054	0.0384	0.1208	0.8332	0.9996
REACTOME_ADAPTIVE_IMMUNE_SYSTEM	0.0592	0.9958	0.3358	0.0332	0.0002
REACTOME_NOD1_2_SIGNALING_PATHWAY	0.2646	0.5128	0.7892	0.3236	0.0242
REACTOME_CYTOKINE_SIGNALING_IN_IMMUNE_SYSTEM	0.036	1	0.7734	0.0646	0.0002
REACTOME_MEIOTIC_SYNAPSIS	0.9558	0.0536	0.5978	0.9984	0.52
REACTOME_ANTIGEN_PRESENTATION_FOLDING_ASSEMBLY_AND_PEPTIDE_LOADING_OF_CLASS_I_MHC	0.9406	0.9998	0.9458	0.6876	0.0002
REACTOME_CLASS_I_MHC_MEDIATED_ANTIGEN_PROCESSING_PRESENTATION	0.9384	0.9892	0.9322	0.9098	0.0002
REACTOME_NONSENSE_MEDIATED_DECAY_ENHANCED_BY_THE_EXON_JUNCTION_COMPLEX	0.9608	0.5128	0.8988	0.3844	0.072
REACTOME_ANTIGEN_PROCESSING_UBIQUITINATION_PROTEASOME_DEGRADATION	0.752	0.7856	0.9632	0.7254	0.0008
REACTOME_INFLAMMASOMES	0.9656	0.4198	0.224	0.749	0.0172
REACTOME_POTASSIUM_CHANNELS	0.067	0.041	0.1078	0.9664	1
REACTOME_NUCLEOTIDE_BINDING_DOMAIN_LEUCINE_RICH_REPEAT_CONTAINING_RECEPTOR_NLR_SIGNALING_PATHWAYS	0.631	0.5182	0.4636	0.6138	0.0024
REACTOME_INWARDLY_RECTIFYING_K_CHANNELS	0.8374	0.2322	0.251	0.8978	0.9954
REACTOME_AMYLOIDS	0.4734	0.0518	0.9828	0.9992	0.5152
REACTOME_PACKAGING_OF_TELOMERE_ENDS	0.9528	0.0332	0.871	0.9948	0.6354
REACTOME_TELOMERE_MAINTENANCE	0.9644	0.0028	0.9124	0.9964	0.609
REACTOME_PLATELET_ACTIVATION_SIGNALING_AND_AGGREGATION	0.2914	0.2428	0.8994	0.7162	0.4564
REACTOME_INITIAL_TRIGGERING_OF_COMPLEMENT	0.1344	0.8972	0.574	0.1096	0.4688
REACTOME_S_PHASE	0.992	0.6844	0.9878	0.6394	0.0004
REACTOME_TRYPTOPHAN_CATABOLISM	0.0096	0.1112	0.0588	0.1252	0.7252
REACTOME_FGFR_LIGAND_BINDING_AND_ACTIVATION	0.1604	0.2508	0.461	0.5524	0.9842
REACTOME_GAP_JUNCTION_TRAFFICKING	0.2022	0.199	0.0004	0.1904	0.9886
REACTOME_FGFR4_LIGAND_BINDING_AND_ACTIVATION	0.081	0.154	0.46	0.3456	0.9824
REACTOME_SIGNALING_BY_FGFR	0.6066	0.3076	0.5244	0.2652	0.1798
REACTOME_FGFR1_LIGAND_BINDING_AND_ACTIVATION	0.2442	0.1456	0.9022	0.6944	0.9436
REACTOME_GAP_JUNCTION_ASSEMBLY	0.2022	0.199	0.0004	0.1904	0.9886
REACTOME_PYRIMIDINE_METABOLISM	0.8764	0.8894	0.9892	0.5966	0.0666
REACTOME_PI3K_CASCADE	0.2792	0.2386	0.5712	0.756	0.346
REACTOME_APOPTOTIC_EXECUTION_PHASE	0.7154	0.6954	0.7788	0.851	0.005
NABA_COLLAGENS	0.0264	0.6798	0.4482	0.6948	0.2972
NABA_ECM_GLYCOPROTEINS	0.0226	0.4168	0.3924	0.0138	0.5432
NABA_ECM_REGULATORS	0.0106	0.8376	0.2246	0.0066	0.251
NABA_ECM_AFFILIATED	0.0004	0.9486	0.026	0.0028	0.9676
NABA_PROTEOGLYCANS	0.4072	0.1048	0.439	0.0528	1
NABA_SECRETED_FACTORS	0.1228	0.267	0.6126	0.313	0.9708
NABA_CORE_MATRISOME	0.0064	0.34	0.4516	0.0138	0.8448
NABA_MATRISOME_ASSOCIATED	0.0002	0.7834	0.1192	0.0018	0.9546
NABA_BASEMENT_MEMBRANES	0.0484	0.5196	0.1364	0.9466	0.1358
NABA_MATRISOME	0.0002	0.6676	0.157	0.0002	0.9724
