# Supplementary material for: Integrated time course omics analysis distinguishes immediate therapeutic response from acquired resistance
Source: Genome Med. 2018 May 23;10:37. doi: 10.1186/s13073-018-0545-2 (PMC5966898; doi:10.1186/s13073-018-0545-2)
Supplement: Supplementary file 4 — Table S3. P values of MSigDB hallmark pathways for CoGAPS DNA methylation patterns calculated with the permutation-based statistic in calcCoGAPSStat. (XLSX 79 kb) [file 13073_2018_545_MOESM4_ESM.xlsx]

## Sheet: SupplementalTable3.csv
Table S3- P-values of MSigDB hallmark pathways for CoGAPS DNA Methylation patterns calculated with the permutation-based statistic in calcCoGAPSStat.
	Patt 1	Patt 2	Patt 3
KEGG_GLYCOLYSIS_GLUCONEOGENESIS	0.0862	0.108	0.0998
KEGG_CITRATE_CYCLE_TCA_CYCLE	0.8648	0.8664	0.9128
KEGG_PENTOSE_PHOSPHATE_PATHWAY	0.0938	0.1498	0.1052
KEGG_FRUCTOSE_AND_MANNOSE_METABOLISM	0.0644	0.1002	0.056
KEGG_GALACTOSE_METABOLISM	0.068	0.1036	0.0664
KEGG_FATTY_ACID_METABOLISM	0.094	0.0502	0.0596
KEGG_PRIMARY_BILE_ACID_BIOSYNTHESIS	0.8874	0.7856	0.827
KEGG_OXIDATIVE_PHOSPHORYLATION	0.9442	0.9702	0.9802
KEGG_PURINE_METABOLISM	0.0588	0.0692	0.0698
KEGG_PYRIMIDINE_METABOLISM	0.8934	0.7816	0.8008
KEGG_ALANINE_ASPARTATE_AND_GLUTAMATE_METABOLISM	0.7528	0.728	0.592
KEGG_GLYCINE_SERINE_AND_THREONINE_METABOLISM	0.5526	0.7056	0.6254
KEGG_CYSTEINE_AND_METHIONINE_METABOLISM	0.039	0.0662	0.0464
KEGG_ARGININE_AND_PROLINE_METABOLISM	0.69	0.7048	0.777
KEGG_TYROSINE_METABOLISM	0.714	0.7748	0.708
KEGG_TRYPTOPHAN_METABOLISM	0.7108	0.6892	0.7016
KEGG_GLUTATHIONE_METABOLISM	0.347	0.408	0.3304
KEGG_O_GLYCAN_BIOSYNTHESIS	0.0284	0.0568	0.031
KEGG_GLYCOSAMINOGLYCAN_BIOSYNTHESIS_CHONDROITIN_SULFATE	0.5244	0.5832	0.4762
KEGG_GLYCOSAMINOGLYCAN_BIOSYNTHESIS_HEPARAN_SULFATE	0.9138	0.8842	0.921
KEGG_GLYCEROLIPID_METABOLISM	0.7428	0.8364	0.7748
KEGG_INOSITOL_PHOSPHATE_METABOLISM	0.8526	0.8712	0.8802
KEGG_GLYCEROPHOSPHOLIPID_METABOLISM	0.6522	0.7268	0.5608
KEGG_ETHER_LIPID_METABOLISM	0.7412	0.7522	0.689
KEGG_ARACHIDONIC_ACID_METABOLISM	0.8306	0.886	0.7776
KEGG_SPHINGOLIPID_METABOLISM	0.279	0.3418	0.322
KEGG_GLYCOSPHINGOLIPID_BIOSYNTHESIS_LACTO_AND_NEOLACTO_SERIES	0.1048	0.135	0.1124
KEGG_GLYCOSPHINGOLIPID_BIOSYNTHESIS_GLOBO_SERIES	0.0466	0.057	0.0518
KEGG_GLYCOSPHINGOLIPID_BIOSYNTHESIS_GANGLIO_SERIES	0.6752	0.6578	0.666
KEGG_PYRUVATE_METABOLISM	0.053	0.0548	0.052
KEGG_PROPANOATE_METABOLISM	0.1102	0.1426	0.1078
KEGG_NICOTINATE_AND_NICOTINAMIDE_METABOLISM	0.409	0.3116	0.4002
KEGG_RETINOL_METABOLISM	0.8506	0.8674	0.8346
KEGG_NITROGEN_METABOLISM	0.3448	0.271	0.4368
KEGG_METABOLISM_OF_XENOBIOTICS_BY_CYTOCHROME_P450	0.819	0.8104	0.774
KEGG_DRUG_METABOLISM_CYTOCHROME_P450	0.5984	0.5996	0.6002
KEGG_BIOSYNTHESIS_OF_UNSATURATED_FATTY_ACIDS	0.9248	0.8538	0.8586
KEGG_ABC_TRANSPORTERS	0.9112	0.9784	0.975
KEGG_PPAR_SIGNALING_PATHWAY	0.5432	0.3112	0.4014
KEGG_BASE_EXCISION_REPAIR	0.3928	0.3134	0.3204
KEGG_MAPK_SIGNALING_PATHWAY	0.729	0.8176	0.7428
KEGG_ERBB_SIGNALING_PATHWAY	0.9986	0.9916	0.999
KEGG_CALCIUM_SIGNALING_PATHWAY	0.0398	0.0316	0.0506
KEGG_CYTOKINE_CYTOKINE_RECEPTOR_INTERACTION	0.7362	0.674	0.7494
KEGG_CHEMOKINE_SIGNALING_PATHWAY	0.0884	0.117	0.1612
KEGG_PHOSPHATIDYLINOSITOL_SIGNALING_SYSTEM	0.6064	0.6192	0.6738
KEGG_NEUROACTIVE_LIGAND_RECEPTOR_INTERACTION	0.0024	0.0018	0.0034
KEGG_CELL_CYCLE	0.9364	0.9586	0.9376
KEGG_OOCYTE_MEIOSIS	0.0606	0.03	0.0312
KEGG_P53_SIGNALING_PATHWAY	0.987	0.9934	0.9818
KEGG_UBIQUITIN_MEDIATED_PROTEOLYSIS	0.9798	0.9966	0.984
KEGG_SNARE_INTERACTIONS_IN_VESICULAR_TRANSPORT	0.7282	0.7928	0.7508
KEGG_LYSOSOME	0.6238	0.7394	0.6898
KEGG_ENDOCYTOSIS	0.7908	0.7942	0.746
KEGG_PEROXISOME	0.9572	0.8622	0.9704
KEGG_MTOR_SIGNALING_PATHWAY	0.8306	0.8508	0.7896
KEGG_APOPTOSIS	0.9778	0.9786	0.9642
KEGG_CARDIAC_MUSCLE_CONTRACTION	0.8286	0.7514	0.827
KEGG_VASCULAR_SMOOTH_MUSCLE_CONTRACTION	0.3352	0.4504	0.493
KEGG_WNT_SIGNALING_PATHWAY	0.9964	0.9822	0.9988
KEGG_DORSO_VENTRAL_AXIS_FORMATION	0.049	0.0352	0.045
KEGG_NOTCH_SIGNALING_PATHWAY	0.998	0.9876	0.986
KEGG_HEDGEHOG_SIGNALING_PATHWAY	0.9806	0.8948	0.9594
KEGG_TGF_BETA_SIGNALING_PATHWAY	0.5974	0.6458	0.6108
KEGG_AXON_GUIDANCE	0.9116	0.8704	0.9242
KEGG_VEGF_SIGNALING_PATHWAY	0.9928	0.9774	0.9886
KEGG_FOCAL_ADHESION	0.5626	0.5416	0.5432
KEGG_ECM_RECEPTOR_INTERACTION	0.2632	0.325	0.2642
KEGG_CELL_ADHESION_MOLECULES_CAMS	0.4388	0.4798	0.4328
KEGG_ADHERENS_JUNCTION	0.8492	0.774	0.7942
KEGG_TIGHT_JUNCTION	0.7536	0.6028	0.6572
KEGG_GAP_JUNCTION	0.0626	0.1008	0.0782
KEGG_COMPLEMENT_AND_COAGULATION_CASCADES	0.4708	0.4918	0.3784
KEGG_ANTIGEN_PROCESSING_AND_PRESENTATION	0.2698	0.3948	0.3388
KEGG_RENIN_ANGIOTENSIN_SYSTEM	0.1642	0.2592	0.2088
KEGG_TOLL_LIKE_RECEPTOR_SIGNALING_PATHWAY	0.9812	0.9832	0.9744
KEGG_NOD_LIKE_RECEPTOR_SIGNALING_PATHWAY	0.9708	0.9658	0.9592
KEGG_RIG_I_LIKE_RECEPTOR_SIGNALING_PATHWAY	0.9276	0.9282	0.8828
KEGG_CYTOSOLIC_DNA_SENSING_PATHWAY	0.3558	0.3392	0.2878
KEGG_JAK_STAT_SIGNALING_PATHWAY	0.761	0.8378	0.7754
KEGG_HEMATOPOIETIC_CELL_LINEAGE	0.4546	0.5998	0.463
KEGG_NATURAL_KILLER_CELL_MEDIATED_CYTOTOXICITY	0.3194	0.326	0.294
KEGG_T_CELL_RECEPTOR_SIGNALING_PATHWAY	0.9552	0.9398	0.9734
KEGG_B_CELL_RECEPTOR_SIGNALING_PATHWAY	0.8672	0.7934	0.8208
KEGG_FC_EPSILON_RI_SIGNALING_PATHWAY	0.9552	0.94	0.9262
KEGG_FC_GAMMA_R_MEDIATED_PHAGOCYTOSIS	0.9706	0.9284	0.94
KEGG_LEUKOCYTE_TRANSENDOTHELIAL_MIGRATION	0.6592	0.4314	0.5536
KEGG_INTESTINAL_IMMUNE_NETWORK_FOR_IGA_PRODUCTION	0.6038	0.4468	0.6262
KEGG_LONG_TERM_POTENTIATION	0.657	0.6448	0.6516
KEGG_NEUROTROPHIN_SIGNALING_PATHWAY	0.998	0.9994	0.9964
KEGG_LONG_TERM_DEPRESSION	0.3958	0.5924	0.6222
KEGG_OLFACTORY_TRANSDUCTION	0.2346	0.2176	0.2162
KEGG_TASTE_TRANSDUCTION	0.001	0.0004	0.001
KEGG_REGULATION_OF_ACTIN_CYTOSKELETON	0.688	0.4852	0.562
KEGG_INSULIN_SIGNALING_PATHWAY	0.2218	0.2896	0.2096
KEGG_GNRH_SIGNALING_PATHWAY	0.4004	0.3642	0.381
KEGG_PROGESTERONE_MEDIATED_OOCYTE_MATURATION	0.2988	0.1844	0.2134
KEGG_MELANOGENESIS	0.6958	0.5874	0.7136
KEGG_ADIPOCYTOKINE_SIGNALING_PATHWAY	0.105	0.0672	0.076
KEGG_TYPE_II_DIABETES_MELLITUS	0.3256	0.5438	0.456
KEGG_TYPE_I_DIABETES_MELLITUS	0.0592	0.0898	0.0724
KEGG_MATURITY_ONSET_DIABETES_OF_THE_YOUNG	0.5234	0.6182	0.5236
KEGG_ALDOSTERONE_REGULATED_SODIUM_REABSORPTION	0.998	0.963	0.993
KEGG_VASOPRESSIN_REGULATED_WATER_REABSORPTION	0.8566	0.8718	0.8742
KEGG_PROXIMAL_TUBULE_BICARBONATE_RECLAMATION	0.9478	0.8416	0.9134
KEGG_ALZHEIMERS_DISEASE	0.5482	0.6086	0.5372
KEGG_PARKINSONS_DISEASE	0.4922	0.6438	0.469
KEGG_AMYOTROPHIC_LATERAL_SCLEROSIS_ALS	0.4358	0.376	0.32
KEGG_HUNTINGTONS_DISEASE	0.6264	0.694	0.7066
KEGG_VIBRIO_CHOLERAE_INFECTION	0.8974	0.8878	0.9486
KEGG_EPITHELIAL_CELL_SIGNALING_IN_HELICOBACTER_PYLORI_INFECTION	0.9974	1	0.9962
KEGG_PATHOGENIC_ESCHERICHIA_COLI_INFECTION	0.442	0.4374	0.3624
KEGG_LEISHMANIA_INFECTION	0.955	0.9424	0.9786
KEGG_PATHWAYS_IN_CANCER	0.9996	0.982	0.9976
KEGG_COLORECTAL_CANCER	0.9604	0.9444	0.9626
KEGG_RENAL_CELL_CARCINOMA	0.96	0.9262	0.9696
KEGG_PANCREATIC_CANCER	0.9968	0.9984	0.9952
KEGG_ENDOMETRIAL_CANCER	0.9072	0.7702	0.9024
KEGG_GLIOMA	0.9388	0.9538	0.931
KEGG_PROSTATE_CANCER	0.5842	0.537	0.4572
KEGG_THYROID_CANCER	0.909	0.8312	0.852
KEGG_BASAL_CELL_CARCINOMA	0.9974	0.9636	0.995
KEGG_MELANOMA	0.5306	0.4352	0.3926
KEGG_BLADDER_CANCER	0.1824	0.1112	0.203
KEGG_CHRONIC_MYELOID_LEUKEMIA	0.9948	0.997	0.9852
KEGG_ACUTE_MYELOID_LEUKEMIA	0.8256	0.8008	0.848
KEGG_SMALL_CELL_LUNG_CANCER	0.9802	0.9752	0.9568
KEGG_NON_SMALL_CELL_LUNG_CANCER	0.922	0.8898	0.8826
KEGG_AUTOIMMUNE_THYROID_DISEASE	0.126	0.2052	0.158
KEGG_SYSTEMIC_LUPUS_ERYTHEMATOSUS	0.9998	0.9994	0.9984
KEGG_ALLOGRAFT_REJECTION	0.1688	0.261	0.2074
KEGG_GRAFT_VERSUS_HOST_DISEASE	0.0722	0.1208	0.0988
KEGG_HYPERTROPHIC_CARDIOMYOPATHY_HCM	0.7146	0.6904	0.761
KEGG_ARRHYTHMOGENIC_RIGHT_VENTRICULAR_CARDIOMYOPATHY_ARVC	0.6486	0.7616	0.7566
KEGG_DILATED_CARDIOMYOPATHY	0.4218	0.4	0.4572
KEGG_VIRAL_MYOCARDITIS	0.4194	0.578	0.4788
BIOCARTA_NO1_PATHWAY	0.8056	0.8778	0.8358
BIOCARTA_ALK_PATHWAY	0.8612	0.9052	0.8502
BIOCARTA_CHEMICAL_PATHWAY	0.9928	0.9794	0.9674
BIOCARTA_ATM_PATHWAY	0.9896	0.9924	0.9886
BIOCARTA_BCR_PATHWAY	0.8062	0.713	0.8112
BIOCARTA_BIOPEPTIDES_PATHWAY	0.9918	0.9584	0.9918
BIOCARTA_RANKL_PATHWAY	0.8866	0.8834	0.9124
BIOCARTA_CDMAC_PATHWAY	0.706	0.6734	0.8318
BIOCARTA_CARM_ER_PATHWAY	0.956	0.93	0.9012
BIOCARTA_G1_PATHWAY	0.7364	0.7866	0.7784
BIOCARTA_G2_PATHWAY	0.7088	0.7678	0.6606
BIOCARTA_TID_PATHWAY	0.511	0.5198	0.4222
BIOCARTA_HDAC_PATHWAY	0.905	0.909	0.8992
BIOCARTA_CTCF_PATHWAY	0.8914	0.9204	0.903
BIOCARTA_CELLCYCLE_PATHWAY	0.7386	0.788	0.7802
BIOCARTA_RNA_PATHWAY	0.9304	0.9686	0.9268
BIOCARTA_MTA3_PATHWAY	0.9854	0.9938	0.99
BIOCARTA_SKP2E2F_PATHWAY	0.4576	0.4578	0.5014
BIOCARTA_EGF_PATHWAY	0.9396	0.8984	0.954
BIOCARTA_ERK_PATHWAY	0.0818	0.1058	0.0772
BIOCARTA_EPONFKB_PATHWAY	0.8022	0.9082	0.8508
BIOCARTA_FCER1_PATHWAY	0.8062	0.713	0.8112
BIOCARTA_FMLP_PATHWAY	0.5988	0.7194	0.7138
BIOCARTA_GABA_PATHWAY	0.3114	0.3128	0.301
BIOCARTA_HIVNEF_PATHWAY	0.9986	1	0.998
BIOCARTA_P53HYPOXIA_PATHWAY	0.984	0.9984	0.9886
BIOCARTA_IL6_PATHWAY	0.2668	0.2728	0.3282
BIOCARTA_IL10_PATHWAY	0.9974	0.924	0.9896
BIOCARTA_IL2RB_PATHWAY	0.4976	0.5934	0.6222
BIOCARTA_IL22BP_PATHWAY	0.4424	0.4456	0.5016
BIOCARTA_GSK3_PATHWAY	0.6222	0.6956	0.6826
BIOCARTA_DEATH_PATHWAY	0.9906	0.9936	0.9816
BIOCARTA_RACCYCD_PATHWAY	0.8496	0.8924	0.8716
BIOCARTA_GLEEVEC_PATHWAY	0.9302	0.9226	0.9166
BIOCARTA_INTEGRIN_PATHWAY	0.5604	0.6032	0.5316
BIOCARTA_KERATINOCYTE_PATHWAY	0.9914	0.9906	0.994
BIOCARTA_EGFR_SMRTE_PATHWAY	0.8204	0.7732	0.849
BIOCARTA_MAPK_PATHWAY	0.7286	0.837	0.7272
BIOCARTA_PPARA_PATHWAY	0.2154	0.2156	0.1712
BIOCARTA_ETS_PATHWAY	0.854	0.8368	0.9142
BIOCARTA_VIP_PATHWAY	0.9866	0.9724	0.9934
BIOCARTA_NFAT_PATHWAY	0.7812	0.821	0.7438
BIOCARTA_NTHI_PATHWAY	0.9406	0.923	0.938
BIOCARTA_NOS1_PATHWAY	0.6688	0.5358	0.546
BIOCARTA_NUCLEARRS_PATHWAY	0.9018	0.6418	0.769
BIOCARTA_ARENRF2_PATHWAY	0.924	0.8624	0.948
BIOCARTA_P38MAPK_PATHWAY	0.9976	0.9984	0.999
BIOCARTA_P53_PATHWAY	0.9574	0.9476	0.934
BIOCARTA_PDGF_PATHWAY	0.9588	0.9312	0.9726
BIOCARTA_CCR5_PATHWAY	0.8786	0.6146	0.9208
BIOCARTA_PTDINS_PATHWAY	0.1154	0.1764	0.1126
BIOCARTA_MYOSIN_PATHWAY	0.6858	0.744	0.7776
BIOCARTA_PLATELETAPP_PATHWAY	0.9906	0.9878	0.996
BIOCARTA_RAC1_PATHWAY	0.994	0.9892	0.9482
BIOCARTA_CHREBP2_PATHWAY	0.2066	0.1214	0.1472
BIOCARTA_PGC1A_PATHWAY	0.7852	0.8288	0.779
BIOCARTA_DREAM_PATHWAY	0.8908	0.8258	0.9038
BIOCARTA_LEPTIN_PATHWAY	0.0644	0.0634	0.0624
BIOCARTA_RHO_PATHWAY	0.9538	0.9204	0.8976
BIOCARTA_CARDIACEGF_PATHWAY	0.9434	0.8914	0.968
BIOCARTA_HER2_PATHWAY	0.7186	0.584	0.5894
BIOCARTA_MITOCHONDRIA_PATHWAY	0.9714	0.9722	0.9134
BIOCARTA_PARKIN_PATHWAY	0.9708	0.98	0.9672
BIOCARTA_IL1R_PATHWAY	0.947	0.9544	0.9414
BIOCARTA_MET_PATHWAY	0.6292	0.636	0.6614
BIOCARTA_SHH_PATHWAY	0.6702	0.5638	0.6032
BIOCARTA_HSP27_PATHWAY	0.799	0.8784	0.7666
BIOCARTA_TCR_PATHWAY	0.868	0.7804	0.901
BIOCARTA_TEL_PATHWAY	0.7838	0.8402	0.7106
BIOCARTA_TOLL_PATHWAY	0.948	0.9432	0.9628
BIOCARTA_TPO_PATHWAY	0.9228	0.8572	0.9386
BIOCARTA_VEGF_PATHWAY	0.5376	0.5142	0.5714
BIOCARTA_WNT_PATHWAY	0.6298	0.7048	0.713
ST_DIFFERENTIATION_PATHWAY_IN_PC12_CELLS	0.9524	0.9368	0.9362
ST_TUMOR_NECROSIS_FACTOR_PATHWAY	0.9982	0.9992	0.9976
SA_B_CELL_RECEPTOR_COMPLEXES	0.7288	0.725	0.6948
ST_ERK1_ERK2_MAPK_PATHWAY	0.162	0.2098	0.1532
SIG_CD40PATHWAYMAP	0.999	0.9964	0.9936
SIG_PIP3_SIGNALING_IN_CARDIAC_MYOCTES	0.9172	0.8888	0.9256
SA_CASPASE_CASCADE	0.956	0.9802	0.9258
ST_GA12_PATHWAY	0.889	0.8784	0.8654
ST_G_ALPHA_I_PATHWAY	0.3894	0.4764	0.6044
ST_P38_MAPK_PATHWAY	0.1628	0.2222	0.162
SIG_IL4RECEPTOR_IN_B_LYPHOCYTES	0.2606	0.3148	0.2776
WNT_SIGNALING	0.9886	0.9814	0.9934
ST_GRANULE_CELL_SURVIVAL_PATHWAY	0.9318	0.961	0.9326
ST_INTEGRIN_SIGNALING_PATHWAY	0.9944	0.9952	0.9986
ST_GAQ_PATHWAY	0.9974	0.9852	0.9914
ST_GA13_PATHWAY	0.9992	0.9984	0.997
SA_FAS_SIGNALING	0.9744	0.9724	0.9244
SIG_INSULIN_RECEPTOR_PATHWAY_IN_CARDIAC_MYOCYTES	0.84	0.8578	0.8288
ST_T_CELL_SIGNAL_TRANSDUCTION	0.6782	0.7544	0.8232
SIG_PIP3_SIGNALING_IN_B_LYMPHOCYTES	0.9614	0.9662	0.9312
SIG_BCR_SIGNALING_PATHWAY	0.9478	0.9534	0.8648
SA_G2_AND_M_PHASES	0.505	0.5512	0.4296
ST_B_CELL_ANTIGEN_RECEPTOR	0.9826	0.9838	0.9432
ST_WNT_BETA_CATENIN_PATHWAY	0.9174	0.7742	0.9112
ST_JNK_MAPK_PATHWAY	0.9984	1	0.9982
ST_FAS_SIGNALING_PATHWAY	0.993	0.9976	0.988
SA_REG_CASCADE_OF_CYCLIN_EXPR	0.475	0.4458	0.4888
ST_PHOSPHOINOSITIDE_3_KINASE_PATHWAY	0.7974	0.7628	0.759
PID_SMAD2_3NUCLEAR_PATHWAY	0.9134	0.9298	0.8754
PID_FCER1_PATHWAY	0.6902	0.5876	0.684
PID_ENDOTHELIN_PATHWAY	0.4396	0.361	0.4462
PID_BCR_5PATHWAY	0.6528	0.5774	0.6366
PID_RHOA_PATHWAY	0.9536	0.9672	0.9512
PID_ERBB4_PATHWAY	0.7476	0.775	0.7256
PID_LYSOPHOSPHOLIPID_PATHWAY	0.4642	0.4312	0.4302
PID_INSULIN_PATHWAY	0.9094	0.8996	0.888
PID_NOTCH_PATHWAY	0.8906	0.8932	0.894
PID_INTEGRIN1_PATHWAY	0.9472	0.9704	0.9178
PID_P73PATHWAY	0.1982	0.21	0.144
PID_P38_MKK3_6PATHWAY	0.9858	0.9508	0.9614
PID_GMCSF_PATHWAY	0.9296	0.9436	0.9164
PID_WNT_NONCANONICAL_PATHWAY	0.9926	0.979	0.962
PID_IL4_2PATHWAY	0.2036	0.2152	0.2296
PID_HDAC_CLASSII_PATHWAY	0.638	0.7166	0.6688
PID_HDAC_CLASSIII_PATHWAY	0.969	0.9902	0.9726
PID_GLYPICAN_1PATHWAY	0.0832	0.0954	0.0792
PID_TCR_PATHWAY	0.7524	0.774	0.7928
PID_IL27_PATHWAY	0.8722	0.839	0.821
PID_E2F_PATHWAY	0.931	0.9726	0.9456
PID_ER_NONGENOMIC_PATHWAY	0.4706	0.3766	0.504
PID_HIF2PATHWAY	0.979	0.9932	0.9816
PID_CD40_PATHWAY	0.4226	0.5298	0.498
PID_INTEGRIN_CS_PATHWAY	0.9318	0.9748	0.9492
PID_MET_PATHWAY	0.9286	0.9576	0.9098
PID_PTP1B_PATHWAY	0.016	0.0234	0.0212
PID_INTEGRIN3_PATHWAY	0.9698	0.9542	0.9488
PID_IL12_2PATHWAY	0.998	0.9964	0.9974
PID_S1P_S1P3_PATHWAY	0.9194	0.8238	0.9578
PID_LPA4_PATHWAY	0.1422	0.099	0.0966
PID_AR_PATHWAY	0.5696	0.598	0.5706
PID_NFAT_TFPATHWAY	0.9906	0.9856	0.9856
PID_EPHB_FWD_PATHWAY	0.9178	0.9114	0.9202
PID_AVB3_OPN_PATHWAY	0.833	0.787	0.818
PID_FRA_PATHWAY	0.9308	0.9528	0.9158
PID_MYC_ACTIV_PATHWAY	0.9826	0.9916	0.9528
PID_ARF6_TRAFFICKING_PATHWAY	0.8988	0.9604	0.8872
PID_RHOA_REG_PATHWAY	0.1348	0.1508	0.0882
PID_REELIN_PATHWAY	0.7772	0.7962	0.86
PID_PS1_PATHWAY	0.85	0.8982	0.9212
PID_ILK_PATHWAY	0.4252	0.3696	0.3772
PID_P38_ALPHA_BETA_PATHWAY	0.093	0.1718	0.1322
PID_WNT_SIGNALING_PATHWAY	0.9428	0.9218	0.9622
PID_TRAIL_PATHWAY	0.6836	0.6068	0.661
PID_CDC42_PATHWAY	0.9308	0.945	0.93
PID_RET_PATHWAY	0.1054	0.096	0.0984
PID_CDC42_REG_PATHWAY	0.3298	0.4372	0.3256
PID_ARF6_PATHWAY	0.9208	0.9246	0.8992
PID_LKB1_PATHWAY	0.7806	0.772	0.8076
PID_CD8_TCR_PATHWAY	0.7804	0.88	0.859
PID_TCPTP_PATHWAY	0.5066	0.579	0.5508
PID_ANGIOPOIETIN_RECEPTOR_PATHWAY	0.2872	0.1792	0.1928
PID_FAS_PATHWAY	0.9028	0.903	0.9206
PID_TXA2PATHWAY	0.1116	0.1754	0.167
PID_SHP2_PATHWAY	0.7396	0.8536	0.8096
PID_HDAC_CLASSI_PATHWAY	0.8366	0.8988	0.8618
PID_TELOMERASE_PATHWAY	0.8768	0.871	0.8028
PID_HNF3B_PATHWAY	0.081	0.088	0.0698
PID_NETRIN_PATHWAY	0.0754	0.0308	0.1144
PID_NFAT_3PATHWAY	0.9938	0.996	0.9882
PID_REG_GR_PATHWAY	0.9908	0.9922	0.9906
PID_INTEGRIN_A9B1_PATHWAY	0.9504	0.9274	0.8892
PID_ARF6_DOWNSTREAM_PATHWAY	0.6738	0.6372	0.6896
PID_MTOR_4PATHWAY	0.9868	0.9598	0.9708
PID_IL2_1PATHWAY	0.8564	0.919	0.9158
PID_CXCR4_PATHWAY	0.4736	0.5758	0.5866
PID_ERBB1_RECEPTOR_PROXIMAL_PATHWAY	0.9836	0.952	0.9664
PID_TNF_PATHWAY	0.9964	0.9996	0.9982
PID_PLK1_PATHWAY	0.4826	0.5418	0.388
PID_FOXO_PATHWAY	0.9846	0.9732	0.974
PID_VEGF_VEGFR_PATHWAY	0.534	0.6034	0.5798
PID_PI3KCI_PATHWAY	0.1516	0.1982	0.1942
PID_AJDISS_2PATHWAY	0.3196	0.323	0.3336
PID_IL2_PI3K_PATHWAY	0.4022	0.4682	0.394
PID_CERAMIDE_PATHWAY	0.9966	0.9974	0.9974
PID_P53_DOWNSTREAM_PATHWAY	0.9966	0.9986	0.9968
PID_AR_TF_PATHWAY	0.5684	0.6768	0.5806
PID_P75_NTR_PATHWAY	0.988	0.999	0.993
PID_S1P_META_PATHWAY	0.4898	0.5458	0.485
PID_AMB2_NEUTROPHILS_PATHWAY	0.0564	0.1412	0.1032
PID_AVB3_INTEGRIN_PATHWAY	0.0892	0.064	0.0572
PID_IFNG_PATHWAY	0.4986	0.4014	0.5976
PID_RXR_VDR_PATHWAY	0.99	0.9584	0.9646
PID_LIS1_PATHWAY	0.7332	0.7708	0.8662
PID_ERBB1_DOWNSTREAM_PATHWAY	0.9998	0.9992	0.9994
PID_SYNDECAN_4_PATHWAY	0.9086	0.7738	0.793
PID_ATF2_PATHWAY	0.985	0.9882	0.9822
PID_AP1_PATHWAY	0.9132	0.9566	0.9328
PID_INTEGRIN2_PATHWAY	0.489	0.5682	0.4884
PID_UPA_UPAR_PATHWAY	0.4734	0.4946	0.4364
PID_ERBB2_ERBB3_PATHWAY	0.8716	0.8616	0.8898
PID_FOXM1_PATHWAY	0.7686	0.6688	0.7214
PID_EPHA_FWDPATHWAY	0.116	0.156	0.139
PID_BMP_PATHWAY	0.4896	0.5572	0.479
PID_IL3_PATHWAY	0.8554	0.8804	0.8006
PID_IL6_7_PATHWAY	0.9994	1	0.999
PID_ALK1_PATHWAY	0.8512	0.8996	0.8528
PID_PDGFRB_PATHWAY	0.8236	0.8882	0.862
PID_TRKR_PATHWAY	0.9386	0.9686	0.9578
PID_CMYB_PATHWAY	0.5458	0.592	0.4824
PID_IL23_PATHWAY	0.971	0.98	0.9876
PID_HIV_NEF_PATHWAY	0.994	0.9978	0.9884
PID_SYNDECAN_1_PATHWAY	0.046	0.0362	0.0302
PID_ERA_GENOMIC_PATHWAY	0.7958	0.806	0.8568
PID_PDGFRA_PATHWAY	0.9442	0.9704	0.9854
PID_RETINOIC_ACID_PATHWAY	0.8352	0.664	0.7646
PID_IL8_CXCR2_PATHWAY	0.0156	0.0154	0.0308
PID_HEDGEHOG_2PATHWAY	0.9826	0.94	0.9562
PID_INTEGRIN5_PATHWAY	0.758	0.75	0.6448
PID_HEDGEHOG_GLI_PATHWAY	0.918	0.8746	0.8876
PID_CASPASE_PATHWAY	0.9642	0.9736	0.9532
PID_BETA_CATENIN_NUC_PATHWAY	0.8326	0.7916	0.7988
PID_VEGFR1_PATHWAY	0.973	0.9342	0.9766
PID_P38_ALPHA_BETA_DOWNSTREAM_PATHWAY	0.9946	0.9862	0.9938
PID_KIT_PATHWAY	0.889	0.9504	0.912
PID_ECADHERIN_STABILIZATION_PATHWAY	0.8598	0.7366	0.7866
PID_EPO_PATHWAY	0.9632	0.9936	0.9734
PID_IL2_STAT5_PATHWAY	0.3302	0.4002	0.3772
PID_TCR_CALCIUM_PATHWAY	0.95	0.965	0.9654
PID_DELTA_NP63_PATHWAY	0.6108	0.748	0.5976
PID_VEGFR1_2_PATHWAY	0.8192	0.8238	0.7964
PID_THROMBIN_PAR1_PATHWAY	0.5464	0.565	0.7198
PID_SYNDECAN_2_PATHWAY	0.6556	0.5788	0.5402
PID_RAC1_REG_PATHWAY	0.5882	0.5392	0.5694
PID_AURORA_A_PATHWAY	0.6462	0.5854	0.5252
PID_IL8_CXCR1_PATHWAY	0.033	0.0466	0.0612
PID_MYC_REPRESS_PATHWAY	0.9056	0.9652	0.895
PID_HIF1_TFPATHWAY	0.293	0.34	0.3644
PID_TAP63_PATHWAY	0.998	0.9974	0.9952
PID_EPHRINB_REV_PATHWAY	0.0562	0.0646	0.0876
PID_P53_REGULATION_PATHWAY	0.5888	0.671	0.598
PID_S1P_S1P2_PATHWAY	0.6858	0.6776	0.752
PID_RAS_PATHWAY	0.6588	0.7252	0.7636
PID_MAPK_TRK_PATHWAY	0.3614	0.3732	0.3672
PID_PI3K_PLC_TRK_PATHWAY	0.4128	0.475	0.4118
PID_CD8_TCR_DOWNSTREAM_PATHWAY	0.8942	0.881	0.8956
PID_LYMPH_ANGIOGENESIS_PATHWAY	0.422	0.4022	0.3876
PID_ALPHA_SYNUCLEIN_PATHWAY	0.083	0.1232	0.106
PID_FGF_PATHWAY	0.6416	0.5898	0.4986
PID_INTEGRIN_A4B1_PATHWAY	0.8568	0.814	0.7324
PID_RAC1_PATHWAY	0.996	0.9974	0.9968
PID_RB_1PATHWAY	0.9962	0.9974	0.9944
PID_FAK_PATHWAY	0.8742	0.9108	0.823
PID_HNF3A_PATHWAY	0.7916	0.9228	0.9144
PID_TGFBR_PATHWAY	0.9944	0.9916	0.9914
PID_HES_HEY_PATHWAY	0.9462	0.9774	0.9616
PID_IL12_STAT4_PATHWAY	0.8446	0.8346	0.8756
REACTOME_TRANSLATION	0.5148	0.5504	0.4176
REACTOME_PYRUVATE_METABOLISM_AND_CITRIC_ACID_TCA_CYCLE	0.5862	0.5664	0.5138
REACTOME_APOPTOTIC_CLEAVAGE_OF_CELLULAR_PROTEINS	0.4098	0.3188	0.2574
REACTOME_RNA_POL_I_TRANSCRIPTION_TERMINATION	0.9742	0.9392	0.9014
REACTOME_BILE_ACID_AND_BILE_SALT_METABOLISM	0.8798	0.814	0.857
REACTOME_SIGNALING_BY_RHO_GTPASES	0.8158	0.8436	0.7974
REACTOME_SYNTHESIS_OF_BILE_ACIDS_AND_BILE_SALTS_VIA_24_HYDROXYCHOLESTEROL	0.8728	0.8682	0.8414
REACTOME_SYNTHESIS_OF_BILE_ACIDS_AND_BILE_SALTS	0.8798	0.814	0.857
REACTOME_METABOLISM_OF_STEROID_HORMONES_AND_VITAMINS_A_AND_D	0.3858	0.3628	0.3472
REACTOME_SIGNALLING_BY_NGF	0.476	0.6228	0.5142
REACTOME_SIGNALING_BY_SCF_KIT	0.9142	0.945	0.896
REACTOME_DEVELOPMENTAL_BIOLOGY	0.612	0.5976	0.6274
REACTOME_DAG_AND_IP3_SIGNALING	0.1094	0.1048	0.07
REACTOME_TCA_CYCLE_AND_RESPIRATORY_ELECTRON_TRANSPORT	0.6072	0.5396	0.5524
REACTOME_BMAL1_CLOCK_NPAS2_ACTIVATES_CIRCADIAN_EXPRESSION	0.9888	0.9762	0.9908
REACTOME_ANTIGEN_PROCESSING_CROSS_PRESENTATION	0.2604	0.4212	0.332
REACTOME_GROWTH_HORMONE_RECEPTOR_SIGNALING	0.9784	0.996	0.9746
REACTOME_TRIF_MEDIATED_TLR3_SIGNALING	0.8646	0.8936	0.8318
REACTOME_CELL_CELL_COMMUNICATION	0.368	0.2594	0.2356
REACTOME_ABCA_TRANSPORTERS_IN_LIPID_HOMEOSTASIS	0.947	0.9592	0.9394
REACTOME_ENDOSOMAL_VACUOLAR_PATHWAY	0.1378	0.2112	0.1492
REACTOME_ER_PHAGOSOME_PATHWAY	0.2906	0.3938	0.2996
REACTOME_MEIOSIS	0.7338	0.8396	0.7424
REACTOME_NEGATIVE_REGULATION_OF_FGFR_SIGNALING	0.1442	0.087	0.075
REACTOME_G0_AND_EARLY_G1	0.4576	0.4578	0.5014
REACTOME_MEMBRANE_TRAFFICKING	0.794	0.914	0.825
REACTOME_NEF_MEDIATES_DOWN_MODULATION_OF_CELL_SURFACE_RECEPTORS_BY_RECRUITING_THEM_TO_CLATHRIN_ADAPTERS	0.7614	0.8588	0.7506
REACTOME_IMMUNOREGULATORY_INTERACTIONS_BETWEEN_A_LYMPHOID_AND_A_NON_LYMPHOID_CELL	0.1246	0.197	0.1366
REACTOME_ACTIVATED_AMPK_STIMULATES_FATTY_ACID_OXIDATION_IN_MUSCLE	0.072	0.0498	0.04
REACTOME_BOTULINUM_NEUROTOXICITY	0.943	0.885	0.908
REACTOME_METABOLISM_OF_VITAMINS_AND_COFACTORS	0.2342	0.29	0.2192
REACTOME_CELL_CYCLE	0.8628	0.9452	0.8474
REACTOME_SIGNALING_BY_ERBB4	0.9692	0.9422	0.9382
REACTOME_ORC1_REMOVAL_FROM_CHROMATIN	0.528	0.5818	0.5784
REACTOME_O_LINKED_GLYCOSYLATION_OF_MUCINS	0.1578	0.151	0.1568
REACTOME_SULFUR_AMINO_ACID_METABOLISM	0.6844	0.8906	0.754
REACTOME_ANTIVIRAL_MECHANISM_BY_IFN_STIMULATED_GENES	0.7418	0.7218	0.6542
REACTOME_SIGNALING_BY_ERBB2	0.5558	0.5748	0.481
REACTOME_SPHINGOLIPID_DE_NOVO_BIOSYNTHESIS	0.883	0.82	0.8264
REACTOME_TERMINATION_OF_O_GLYCAN_BIOSYNTHESIS	0.6096	0.406	0.5472
REACTOME_SIGNALING_BY_EGFR_IN_CANCER	0.532	0.5606	0.4362
REACTOME_SRP_DEPENDENT_COTRANSLATIONAL_PROTEIN_TARGETING_TO_MEMBRANE	0.5148	0.5504	0.4176
REACTOME_PI3K_EVENTS_IN_ERBB4_SIGNALING	0.9456	0.914	0.8998
REACTOME_PI3K_EVENTS_IN_ERBB2_SIGNALING	0.9602	0.9482	0.9264
REACTOME_NUCLEAR_SIGNALING_BY_ERBB4	0.8908	0.8456	0.8956
REACTOME_GLYCOSPHINGOLIPID_METABOLISM	0.0824	0.1104	0.1072
REACTOME_PPARA_ACTIVATES_GENE_EXPRESSION	0.8834	0.9052	0.9194
REACTOME_RIP_MEDIATED_NFKB_ACTIVATION_VIA_DAI	0.5052	0.6202	0.5256
REACTOME_PRE_NOTCH_TRANSCRIPTION_AND_TRANSLATION	0.8126	0.93	0.8784
REACTOME_DEGRADATION_OF_THE_EXTRACELLULAR_MATRIX	0.5952	0.5114	0.5332
REACTOME_DOWNSTREAM_SIGNALING_EVENTS_OF_B_CELL_RECEPTOR_BCR	0.9818	0.9592	0.9608
REACTOME_RORA_ACTIVATES_CIRCADIAN_EXPRESSION	0.9668	0.983	0.9794
REACTOME_PRE_NOTCH_EXPRESSION_AND_PROCESSING	0.5376	0.639	0.5452
REACTOME_SIGNALING_BY_THE_B_CELL_RECEPTOR_BCR	0.9296	0.8776	0.8742
REACTOME_EXTRACELLULAR_MATRIX_ORGANIZATION	0.1544	0.1342	0.12
REACTOME_NOTCH1_INTRACELLULAR_DOMAIN_REGULATES_TRANSCRIPTION	0.999	0.9984	1
REACTOME_SIGNALING_BY_NOTCH1	0.9926	0.998	0.9966
REACTOME_TRIGLYCERIDE_BIOSYNTHESIS	0.1718	0.1332	0.1582
REACTOME_INSULIN_RECEPTOR_SIGNALLING_CASCADE	0.4364	0.3172	0.2932
REACTOME_SIGNALING_BY_BMP	0.7032	0.7672	0.7054
REACTOME_CELL_SURFACE_INTERACTIONS_AT_THE_VASCULAR_WALL	0.7202	0.86	0.7098
REACTOME_NGF_SIGNALLING_VIA_TRKA_FROM_THE_PLASMA_MEMBRANE	0.5046	0.6412	0.534
REACTOME_COLLAGEN_FORMATION	0.0926	0.0904	0.0724
REACTOME_SMAD2_SMAD3_SMAD4_HETEROTRIMER_REGULATES_TRANSCRIPTION	0.8602	0.9334	0.922
REACTOME_SIGNALING_BY_FGFR_IN_DISEASE	0.4984	0.3998	0.2966
REACTOME_HS_GAG_DEGRADATION	0.813	0.9578	0.8448
REACTOME_ACYL_CHAIN_REMODELLING_OF_PC	0.7044	0.8292	0.69
REACTOME_ACTIVATED_POINT_MUTANTS_OF_FGFR2	0.4092	0.3672	0.3298
REACTOME_PHOSPHOLIPID_METABOLISM	0.5558	0.6334	0.5234
REACTOME_GASTRIN_CREB_SIGNALLING_PATHWAY_VIA_PKC_AND_MAPK	0.5894	0.616	0.8636
REACTOME_CHONDROITIN_SULFATE_BIOSYNTHESIS	0.2232	0.2988	0.2186
REACTOME_SIGNALING_BY_FGFR1_MUTANTS	0.7902	0.6616	0.6004
REACTOME_TRANSCRIPTIONAL_ACTIVITY_OF_SMAD2_SMAD3_SMAD4_HETEROTRIMER	0.8602	0.9334	0.922
REACTOME_KERATAN_SULFATE_BIOSYNTHESIS	0.681	0.5528	0.631
REACTOME_SIGNALING_BY_FGFR1_FUSION_MUTANTS	0.988	0.9542	0.9124
REACTOME_ALPHA_LINOLENIC_ACID_ALA_METABOLISM	0.8512	0.6826	0.7004
REACTOME_CHONDROITIN_SULFATE_DERMATAN_SULFATE_METABOLISM	0.5384	0.7056	0.5678
REACTOME_LATENT_INFECTION_OF_HOMO_SAPIENS_WITH_MYCOBACTERIUM_TUBERCULOSIS	0.6954	0.6786	0.712
REACTOME_SYNTHESIS_OF_PC	0.3572	0.393	0.3562
REACTOME_HS_GAG_BIOSYNTHESIS	0.8692	0.9272	0.8928
REACTOME_SIGNALING_BY_FGFR3_MUTANTS	0.0598	0.0444	0.0314
REACTOME_KERATAN_SULFATE_KERATIN_METABOLISM	0.681	0.5528	0.631
REACTOME_APOPTOSIS_INDUCED_DNA_FRAGMENTATION	0.9962	0.999	0.9842
REACTOME_HEPARAN_SULFATE_HEPARIN_HS_GAG_METABOLISM	0.7566	0.9084	0.8066
REACTOME_GLYCOSAMINOGLYCAN_METABOLISM	0.7696	0.8132	0.7584
REACTOME_SIGNALING_BY_FGFR_MUTANTS	0.4798	0.3846	0.2992
REACTOME_MHC_CLASS_II_ANTIGEN_PRESENTATION	0.9054	0.9068	0.9084
REACTOME_GLYCEROPHOSPHOLIPID_BIOSYNTHESIS	0.7608	0.8538	0.7454
REACTOME_A_TETRASACCHARIDE_LINKER_SEQUENCE_IS_REQUIRED_FOR_GAG_SYNTHESIS	0.574	0.75	0.627
REACTOME_VEGF_LIGAND_RECEPTOR_INTERACTIONS	0.534	0.6034	0.5798
REACTOME_ENOS_ACTIVATION_AND_REGULATION	0.8212	0.8646	0.9784
REACTOME_PI3K_AKT_ACTIVATION	0.9176	0.8926	0.8096
REACTOME_REGULATION_OF_PYRUVATE_DEHYDROGENASE_PDH_COMPLEX	0.803	0.7688	0.843
REACTOME_BASIGIN_INTERACTIONS	0.538	0.6198	0.4598
REACTOME_GAB1_SIGNALOSOME	0.9158	0.8918	0.8118
REACTOME_GLUTAMATE_NEUROTRANSMITTER_RELEASE_CYCLE	0.762	0.7836	0.7808
REACTOME_GENERIC_TRANSCRIPTION_PATHWAY	0.5456	0.752	0.5764
REACTOME_RESPONSE_TO_ELEVATED_PLATELET_CYTOSOLIC_CA2_	0.9614	0.9434	0.9424
REACTOME_METABOLISM_OF_AMINO_ACIDS_AND_DERIVATIVES	0.8678	0.9418	0.8838
REACTOME_RNA_POL_I_TRANSCRIPTION	1	1	1
REACTOME_FATTY_ACYL_COA_BIOSYNTHESIS	0.1738	0.1006	0.1658
REACTOME_BIOLOGICAL_OXIDATIONS	0.2688	0.3056	0.3298
REACTOME_TRANSMISSION_ACROSS_CHEMICAL_SYNAPSES	0.0548	0.0542	0.0422
REACTOME_CASPASE_MEDIATED_CLEAVAGE_OF_CYTOSKELETAL_PROTEINS	0.2234	0.1618	0.1246
REACTOME_INTEGRIN_CELL_SURFACE_INTERACTIONS	0.7934	0.8936	0.8542
REACTOME_CYTOCHROME_P450_ARRANGED_BY_SUBSTRATE_TYPE	0.602	0.5726	0.614
REACTOME_APOPTOTIC_CLEAVAGE_OF_CELL_ADHESION_PROTEINS	0.9118	0.8768	0.8716
REACTOME_NRAGE_SIGNALS_DEATH_THROUGH_JNK	0.3866	0.4046	0.3754
REACTOME_REGULATION_OF_APOPTOSIS	0.2088	0.118	0.2798
REACTOME_NEURONAL_SYSTEM	0.0144	0.0146	0.0144
REACTOME_REGULATION_OF_BETA_CELL_DEVELOPMENT	0.509	0.5858	0.4876
REACTOME_PHASE1_FUNCTIONALIZATION_OF_COMPOUNDS	0.68	0.6606	0.7052
REACTOME_CELL_DEATH_SIGNALLING_VIA_NRAGE_NRIF_AND_NADE	0.4862	0.5226	0.4824
REACTOME_NEUROTRANSMITTER_RELEASE_CYCLE	0.0496	0.0716	0.034
REACTOME_P75_NTR_RECEPTOR_MEDIATED_SIGNALLING	0.3514	0.426	0.3482
REACTOME_AMINO_ACID_TRANSPORT_ACROSS_THE_PLASMA_MEMBRANE	0.9384	0.9328	0.9166
REACTOME_REGULATION_OF_GENE_EXPRESSION_IN_BETA_CELLS	0.5114	0.5932	0.509
REACTOME_GLYCOLYSIS	0.1496	0.2088	0.1624
REACTOME_PEPTIDE_CHAIN_ELONGATION	0.3672	0.389	0.2882
REACTOME_SIGNALING_BY_GPCR	0.0674	0.0564	0.1296
REACTOME_PEPTIDE_LIGAND_BINDING_RECEPTORS	0.0288	0.022	0.0552
REACTOME_CLASS_A1_RHODOPSIN_LIKE_RECEPTORS	0.0574	0.0398	0.1212
REACTOME_INTEGRATION_OF_ENERGY_METABOLISM	0.008	0.0094	0.0126
REACTOME_CELL_CYCLE_MITOTIC	0.9788	0.9878	0.974
REACTOME_GLUCONEOGENESIS	0.448	0.4776	0.468
REACTOME_DOPAMINE_NEUROTRANSMITTER_RELEASE_CYCLE	0.0248	0.0412	0.0244
REACTOME_OPIOID_SIGNALLING	0.0684	0.0594	0.053
REACTOME_RECRUITMENT_OF_MITOTIC_CENTROSOME_PROTEINS_AND_COMPLEXES	0.9532	0.993	0.9764
REACTOME_CA_DEPENDENT_EVENTS	0.1094	0.1048	0.07
REACTOME_ACETYLCHOLINE_NEUROTRANSMITTER_RELEASE_CYCLE	0.2482	0.256	0.2018
REACTOME_ADENYLATE_CYCLASE_ACTIVATING_PATHWAY	0.1422	0.099	0.0966
REACTOME_ADENYLATE_CYCLASE_INHIBITORY_PATHWAY	0.1422	0.099	0.0966
REACTOME_DARPP_32_EVENTS	0.0814	0.083	0.0766
REACTOME_CHEMOKINE_RECEPTORS_BIND_CHEMOKINES	0.4926	0.4712	0.5668
REACTOME_LOSS_OF_NLP_FROM_MITOTIC_CENTROSOMES	0.9532	0.993	0.9764
REACTOME_NEUROTRANSMITTER_RECEPTOR_BINDING_AND_DOWNSTREAM_TRANSMISSION_IN_THE_POSTSYNAPTIC_CELL	0.3494	0.263	0.2754
REACTOME_CELL_CYCLE_CHECKPOINTS	0.9582	0.9636	0.946
REACTOME_DIABETES_PATHWAYS	0.6368	0.6526	0.5856
REACTOME_PLC_BETA_MEDIATED_EVENTS	0.1096	0.105	0.1
REACTOME_REGULATION_OF_INSULIN_LIKE_GROWTH_FACTOR_IGF_ACTIVITY_BY_INSULIN_LIKE_GROWTH_FACTOR_BINDING_PROTEINS_IGFBPS	0.2162	0.1766	0.1692
REACTOME_G_PROTEIN_ACTIVATION	0.3048	0.329	0.3196
REACTOME_ABC_FAMILY_PROTEINS_MEDIATED_TRANSPORT	0.648	0.8424	0.8238
REACTOME_STEROID_HORMONES	0.3858	0.3628	0.3472
REACTOME_AMINE_DERIVED_HORMONES	0.3846	0.5576	0.4884
REACTOME_TRANSMEMBRANE_TRANSPORT_OF_SMALL_MOLECULES	0.1072	0.1614	0.1114
REACTOME_INTEGRIN_ALPHAIIB_BETA3_SIGNALING	0.4076	0.4792	0.4808
REACTOME_NUCLEAR_RECEPTOR_TRANSCRIPTION_PATHWAY	0.6788	0.6256	0.6018
REACTOME_CYCLIN_E_ASSOCIATED_EVENTS_DURING_G1_S_TRANSITION_	0.805	0.821	0.8376
REACTOME_G1_PHASE	0.8532	0.9572	0.8924
REACTOME_P53_DEPENDENT_G1_DNA_DAMAGE_RESPONSE	0.8876	0.871	0.8396
REACTOME_GLUCAGON_SIGNALING_IN_METABOLIC_REGULATION	0.1172	0.0912	0.0856
REACTOME_SIGNALING_BY_PDGF	0.2398	0.1836	0.1468
REACTOME_PREFOLDIN_MEDIATED_TRANSFER_OF_SUBSTRATE_TO_CCT_TRIC	0.401	0.3594	0.3336
REACTOME_GPVI_MEDIATED_ACTIVATION_CASCADE	0.6182	0.6546	0.5724
REACTOME_PROTEIN_FOLDING	0.562	0.4098	0.4392
REACTOME_FORMATION_OF_TUBULIN_FOLDING_INTERMEDIATES_BY_CCT_TRIC	0.401	0.3594	0.3336
REACTOME_PEROXISOMAL_LIPID_METABOLISM	0.8588	0.8642	0.8508
REACTOME_POST_CHAPERONIN_TUBULIN_FOLDING_PATHWAY	0.401	0.3594	0.3336
REACTOME_STRIATED_MUSCLE_CONTRACTION	0.1634	0.1172	0.215
REACTOME_METABOLISM_OF_NUCLEOTIDES	0.7826	0.7496	0.779
REACTOME_AMINE_LIGAND_BINDING_RECEPTORS	0.2822	0.3166	0.289
REACTOME_METABOLISM_OF_PROTEINS	0.7064	0.6532	0.6018
REACTOME_DOWNSTREAM_SIGNAL_TRANSDUCTION	0.6134	0.6438	0.5344
REACTOME_MUSCLE_CONTRACTION	0.4318	0.2552	0.4832
REACTOME_3_UTR_MEDIATED_TRANSLATIONAL_REGULATION	0.3672	0.389	0.2882
REACTOME_G1_S_TRANSITION	0.8678	0.8884	0.873
REACTOME_TRANSCRIPTION	1	1	1
REACTOME_AXON_GUIDANCE	0.428	0.3558	0.455
REACTOME_ACTIVATION_OF_CHAPERONE_GENES_BY_XBP1S	0.991	0.9988	0.995
REACTOME_REGULATION_OF_INSULIN_SECRETION_BY_GLUCAGON_LIKE_PEPTIDE1	0.179	0.1878	0.2154
REACTOME_PERK_REGULATED_GENE_EXPRESSION	0.8728	0.8984	0.9018
REACTOME_G_ALPHA_Q_SIGNALLING_EVENTS	0.51	0.5578	0.8148
REACTOME_TRAFFICKING_OF_AMPA_RECEPTORS	0.4316	0.2974	0.3506
REACTOME_NCAM1_INTERACTIONS	0.0952	0.0928	0.0952
REACTOME_CLASS_C_3_METABOTROPIC_GLUTAMATE_PHEROMONE_RECEPTORS	0.2046	0.2676	0.1872
REACTOME_REGULATION_OF_INSULIN_SECRETION	0.0738	0.1052	0.1354
REACTOME_NCAM_SIGNALING_FOR_NEURITE_OUT_GROWTH	0.128	0.1074	0.1034
REACTOME_INHIBITION_OF_INSULIN_SECRETION_BY_ADRENALINE_NORADRENALINE	0.3998	0.4416	0.3892
REACTOME_ACTIVATION_OF_GENES_BY_ATF4	0.8728	0.8984	0.9018
REACTOME_UNFOLDED_PROTEIN_RESPONSE	0.9962	1	0.998
REACTOME_CLASS_B_2_SECRETIN_FAMILY_RECEPTORS	0.7676	0.7404	0.8406
REACTOME_GLUCAGON_TYPE_LIGAND_RECEPTORS	0.3128	0.444	0.4262
REACTOME_G_ALPHA1213_SIGNALLING_EVENTS	0.5096	0.5866	0.5288
REACTOME_CYCLIN_A_B1_ASSOCIATED_EVENTS_DURING_G2_M_TRANSITION	0.3474	0.3462	0.326
REACTOME_SLC_MEDIATED_TRANSMEMBRANE_TRANSPORT	0.0718	0.1042	0.0862
REACTOME_ADP_SIGNALLING_THROUGH_P2RY1	0.4198	0.4132	0.4074
REACTOME_G_BETA_GAMMA_SIGNALLING_THROUGH_PLC_BETA	0.3092	0.3384	0.3408
REACTOME_GPCR_DOWNSTREAM_SIGNALING	0.0088	0.0086	0.0226
REACTOME_ADHERENS_JUNCTIONS_INTERACTIONS	0.8772	0.8872	0.901
REACTOME_CRMPS_IN_SEMA3A_SIGNALING	0.3086	0.1692	0.217
REACTOME_G_ALPHA_I_SIGNALLING_EVENTS	0.0548	0.0422	0.0422
REACTOME_SEMA4D_IN_SEMAPHORIN_SIGNALING	0.8036	0.634	0.719
REACTOME_SEMAPHORIN_INTERACTIONS	0.6688	0.4514	0.538
REACTOME_G_BETA_GAMMA_SIGNALLING_THROUGH_PI3KGAMMA	0.4864	0.4974	0.4262
REACTOME_TRANSPORT_OF_GLUCOSE_AND_OTHER_SUGARS_BILE_SALTS_AND_ORGANIC_ACIDS_METAL_IONS_AND_AMINE_COMPOUNDS	0.0102	0.0106	0.0062
REACTOME_SPHINGOLIPID_METABOLISM	0.2938	0.3128	0.3534
REACTOME_G_ALPHA_S_SIGNALLING_EVENTS	0.0012	0.0042	0.002
REACTOME_CELL_CELL_JUNCTION_ORGANIZATION	0.5338	0.5086	0.509
REACTOME_G_ALPHA_Z_SIGNALLING_EVENTS	0.277	0.227	0.221
REACTOME_FACILITATIVE_NA_INDEPENDENT_GLUCOSE_TRANSPORTERS	0.4946	0.1972	0.2302
REACTOME_COSTIMULATION_BY_THE_CD28_FAMILY	0.8096	0.85	0.8178
REACTOME_TIGHT_JUNCTION_INTERACTIONS	0.2362	0.2022	0.1958
REACTOME_G_PROTEIN_BETA_GAMMA_SIGNALLING	0.3638	0.3856	0.3898
REACTOME_TRANSPORT_OF_INORGANIC_CATIONS_ANIONS_AND_AMINO_ACIDS_OLIGOPEPTIDES	0.4884	0.6214	0.6834
REACTOME_AMINO_ACID_AND_OLIGOPEPTIDE_SLC_TRANSPORTERS	0.9112	0.9544	0.9454
REACTOME_SYNTHESIS_OF_DNA	0.5728	0.5596	0.5504
REACTOME_NA_CL_DEPENDENT_NEUROTRANSMITTER_TRANSPORTERS	0.017	0.0338	0.0188
REACTOME_SIGNAL_AMPLIFICATION	0.5046	0.4932	0.5074
REACTOME_ZINC_TRANSPORTERS	0.6296	0.6784	0.6646
REACTOME_DOUBLE_STRAND_BREAK_REPAIR	0.8764	0.8692	0.808
REACTOME_RAS_ACTIVATION_UOPN_CA2_INFUX_THROUGH_NMDA_RECEPTOR	0.7028	0.6878	0.6196
REACTOME_METAL_ION_SLC_TRANSPORTERS	0.6296	0.6784	0.6646
REACTOME_SMOOTH_MUSCLE_CONTRACTION	0.8894	0.5182	0.7976
REACTOME_ACTIVATION_OF_NMDA_RECEPTOR_UPON_GLUTAMATE_BINDING_AND_POSTSYNAPTIC_EVENTS	0.5766	0.4666	0.4368
REACTOME_CREB_PHOSPHORYLATION_THROUGH_THE_ACTIVATION_OF_RAS	0.8074	0.787	0.7086
REACTOME_POST_NMDA_RECEPTOR_ACTIVATION_EVENTS	0.8692	0.8418	0.7928
REACTOME_UNBLOCKING_OF_NMDA_RECEPTOR_GLUTAMATE_BINDING_AND_ACTIVATION	0.3862	0.2766	0.2644
REACTOME_METABOLISM_OF_MRNA	0.8104	0.8698	0.7514
REACTOME_BILE_SALT_AND_ORGANIC_ANION_SLC_TRANSPORTERS	0.026	0.0238	0.0128
REACTOME_CREB_PHOSPHORYLATION_THROUGH_THE_ACTIVATION_OF_CAMKII	0.7028	0.6878	0.6196
REACTOME_THROMBOXANE_SIGNALLING_THROUGH_TP_RECEPTOR	0.5046	0.4932	0.5074
REACTOME_CELL_JUNCTION_ORGANIZATION	0.266	0.1986	0.1702
REACTOME_AMINE_COMPOUND_SLC_TRANSPORTERS	0.0156	0.0268	0.0294
REACTOME_PYRUVATE_METABOLISM	0.4442	0.4516	0.3678
REACTOME_FRS2_MEDIATED_CASCADE	0.1442	0.087	0.075
REACTOME_METABOLISM_OF_RNA	0.8902	0.9398	0.8386
REACTOME_MITOTIC_G1_G1_S_PHASES	0.9364	0.9532	0.9336
REACTOME_PI_3K_CASCADE	0.3642	0.2864	0.2236
REACTOME_DOWNSTREAM_SIGNALING_OF_ACTIVATED_FGFR	0.1792	0.1272	0.0888
REACTOME_TAK1_ACTIVATES_NFKB_BY_PHOSPHORYLATION_AND_ACTIVATION_OF_IKKS_COMPLEX	0.9966	0.999	0.9978
REACTOME_MITOTIC_M_M_G1_PHASES	0.9442	0.9248	0.8666
REACTOME_MYOGENESIS	0.9074	0.9638	0.897
REACTOME_MAP_KINASE_ACTIVATION_IN_TLR_CASCADE	0.9566	0.9554	0.9652
REACTOME_PHOSPHOLIPASE_C_MEDIATED_CASCADE	0.0604	0.0358	0.0276
REACTOME_ACTIVATION_OF_KAINATE_RECEPTORS_UPON_GLUTAMATE_BINDING	0.3126	0.3152	0.3672
REACTOME_MAPK_TARGETS_NUCLEAR_EVENTS_MEDIATED_BY_MAP_KINASES	0.938	0.9344	0.9462
REACTOME_GPCR_LIGAND_BINDING	0.1466	0.124	0.27
REACTOME_RNA_POL_I_RNA_POL_III_AND_MITOCHONDRIAL_TRANSCRIPTION	1	1	1
REACTOME_SHC_MEDIATED_CASCADE	0.1442	0.087	0.075
REACTOME_THROMBIN_SIGNALLING_THROUGH_PROTEINASE_ACTIVATED_RECEPTORS_PARS	0.4198	0.4132	0.4074
REACTOME_MITOTIC_G2_G2_M_PHASES	0.6894	0.7688	0.6966
REACTOME_DNA_REPAIR	0.96	0.935	0.8866
REACTOME_EFFECTS_OF_PIP2_HYDROLYSIS	0.575	0.7394	0.7732
REACTOME_ROLE_OF_DCC_IN_REGULATING_APOPTOSIS	0.1658	0.0912	0.243
REACTOME_POST_TRANSLATIONAL_PROTEIN_MODIFICATION	0.5628	0.5948	0.5658
REACTOME_CHROMOSOME_MAINTENANCE	0.431	0.541	0.402
REACTOME_DEPOSITION_OF_NEW_CENPA_CONTAINING_NUCLEOSOMES_AT_THE_CENTROMERE	0.9998	1	0.9996
REACTOME_L1CAM_INTERACTIONS	0.8994	0.9438	0.8766
REACTOME_SIGNALING_BY_ILS	0.9246	0.968	0.9348
REACTOME_NETRIN1_SIGNALING	0.3156	0.3732	0.4454
REACTOME_METABOLISM_OF_LIPIDS_AND_LIPOPROTEINS	0.7028	0.7008	0.693
REACTOME_SIGNAL_TRANSDUCTION_BY_L1	0.9002	0.8454	0.7168
REACTOME_FATTY_ACID_TRIACYLGLYCEROL_AND_KETONE_BODY_METABOLISM	0.2596	0.2246	0.2326
REACTOME_TRANSPORT_OF_VITAMINS_NUCLEOSIDES_AND_RELATED_MOLECULES	0.7772	0.8984	0.8052
REACTOME_RNA_POL_I_PROMOTER_OPENING	1	1	1
REACTOME_DCC_MEDIATED_ATTRACTIVE_SIGNALING	0.6302	0.7438	0.6446
REACTOME_ASPARAGINE_N_LINKED_GLYCOSYLATION	0.8998	0.8828	0.8298
REACTOME_CGMP_EFFECTS	0.9412	0.989	0.8792
REACTOME_AMINO_ACID_SYNTHESIS_AND_INTERCONVERSION_TRANSAMINATION	0.8688	0.785	0.712
REACTOME_IL_3_5_AND_GM_CSF_SIGNALING	0.254	0.3242	0.2736
REACTOME_NITRIC_OXIDE_STIMULATES_GUANYLATE_CYCLASE	0.5816	0.8884	0.7832
REACTOME_PLATELET_HOMEOSTASIS	0.0808	0.2818	0.21
REACTOME_AQUAPORIN_MEDIATED_TRANSPORT	0.1474	0.1	0.117
REACTOME_RAP1_SIGNALLING	0.4214	0.5564	0.5446
REACTOME_PLATELET_CALCIUM_HOMEOSTASIS	0.2334	0.259	0.2508
REACTOME_GABA_SYNTHESIS_RELEASE_REUPTAKE_AND_DEGRADATION	0.494	0.578	0.5046
REACTOME_REGULATION_OF_WATER_BALANCE_BY_RENAL_AQUAPORINS	0.1476	0.1172	0.1028
REACTOME_TRAF6_MEDIATED_IRF7_ACTIVATION	0.6458	0.6312	0.5282
REACTOME_CIRCADIAN_CLOCK	0.9844	0.991	0.9944
REACTOME_TRAF6_MEDIATED_NFKB_ACTIVATION	0.9926	0.998	0.9976
REACTOME_FACTORS_INVOLVED_IN_MEGAKARYOCYTE_DEVELOPMENT_AND_PLATELET_PRODUCTION	0.9262	0.9136	0.9214
REACTOME_GABA_A_RECEPTOR_ACTIVATION	0.2278	0.2248	0.2008
REACTOME_REGULATION_OF_MRNA_STABILITY_BY_PROTEINS_THAT_BIND_AU_RICH_ELEMENTS	0.9886	0.9964	0.9922
REACTOME_INHIBITION_OF_VOLTAGE_GATED_CA2_CHANNELS_VIA_GBETA_GAMMA_SUBUNITS	0.3696	0.4154	0.3734
REACTOME_TRAF6_MEDIATED_INDUCTION_OF_NFKB_AND_MAP_KINASES_UPON_TLR7_8_OR_9_ACTIVATION	0.9998	0.9992	0.9996
REACTOME_GABA_B_RECEPTOR_ACTIVATION	0.1936	0.1746	0.1634
REACTOME_IRON_UPTAKE_AND_TRANSPORT	0.91	0.9612	0.939
REACTOME_INTERFERON_GAMMA_SIGNALING	0.4956	0.609	0.5068
REACTOME_ION_TRANSPORT_BY_P_TYPE_ATPASES	0.3344	0.3676	0.307
REACTOME_INTERFERON_ALPHA_BETA_SIGNALING	0.4944	0.6148	0.4964
REACTOME_GABA_RECEPTOR_ACTIVATION	0.1492	0.1388	0.1132
REACTOME_KINESINS	0.665	0.5542	0.5922
REACTOME_REGULATION_OF_IFNA_SIGNALING	0.9814	0.9946	0.9794
REACTOME_INTERFERON_SIGNALING	0.593	0.6896	0.5648
REACTOME_NEGATIVE_REGULATORS_OF_RIG_I_MDA5_SIGNALING	0.9794	0.9926	0.9914
REACTOME_NFKB_AND_MAP_KINASES_ACTIVATION_MEDIATED_BY_TLR4_SIGNALING_REPERTOIRE	0.9982	0.9988	0.9998
REACTOME_ION_CHANNEL_TRANSPORT	0.2706	0.3094	0.2384
REACTOME_RIG_I_MDA5_MEDIATED_INDUCTION_OF_IFN_ALPHA_BETA_PATHWAYS	0.9936	0.9968	0.9876
REACTOME_LIGAND_GATED_ION_CHANNEL_TRANSPORT	0.2736	0.317	0.2682
REACTOME_TRANSCRIPTIONAL_REGULATION_OF_WHITE_ADIPOCYTE_DIFFERENTIATION	0.6452	0.618	0.6242
REACTOME_MEIOTIC_RECOMBINATION	1	1	1
REACTOME_IL_6_SIGNALING	0.9348	0.9428	0.9452
REACTOME_PLATELET_AGGREGATION_PLUG_FORMATION	0.421	0.5192	0.5018
REACTOME_SIGNALING_BY_NOTCH	0.9588	0.9864	0.9686
REACTOME_SYNTHESIS_OF_VERY_LONG_CHAIN_FATTY_ACYL_COAS	0.52	0.311	0.6194
REACTOME_DNA_REPLICATION	0.7772	0.805	0.7652
REACTOME_E2F_MEDIATED_REGULATION_OF_DNA_REPLICATION	0.5072	0.5508	0.5684
REACTOME_METABOLISM_OF_CARBOHYDRATES	0.5846	0.6878	0.5706
REACTOME_HORMONE_SENSITIVE_LIPASE_HSL_MEDIATED_TRIACYLGLYCEROL_HYDROLYSIS	0.8218	0.8468	0.9012
REACTOME_SIGNALING_BY_INSULIN_RECEPTOR	0.522	0.4096	0.3822
REACTOME_SIGNAL_ATTENUATION	0.635	0.6408	0.6266
REACTOME_APOPTOSIS	0.6128	0.5158	0.582
REACTOME_LIPID_DIGESTION_MOBILIZATION_AND_TRANSPORT	0.7446	0.9312	0.879
REACTOME_HEMOSTASIS	0.9094	0.9836	0.9556
REACTOME_INFLUENZA_LIFE_CYCLE	0.6818	0.7512	0.599
REACTOME_INFLUENZA_VIRAL_RNA_TRANSCRIPTION_AND_REPLICATION	0.6258	0.6972	0.533
REACTOME_HIV_INFECTION	0.9708	0.9446	0.9608
REACTOME_HIV_LIFE_CYCLE	0.9816	0.9516	0.9716
REACTOME_EARLY_PHASE_OF_HIV_LIFE_CYCLE	0.9472	0.8858	0.9224
REACTOME_HOST_INTERACTIONS_OF_HIV_FACTORS	0.8722	0.864	0.8682
REACTOME_MYD88_MAL_CASCADE_INITIATED_ON_PLASMA_MEMBRANE	1	0.9996	0.9994
REACTOME_INNATE_IMMUNE_SYSTEM	0.9924	0.9958	0.9898
REACTOME_LIPOPROTEIN_METABOLISM	0.4828	0.8052	0.6348
REACTOME_G1_S_SPECIFIC_TRANSCRIPTION	0.5072	0.5508	0.5684
REACTOME_THE_ROLE_OF_NEF_IN_HIV1_REPLICATION_AND_DISEASE_PATHOGENESIS	0.6174	0.562	0.6142
REACTOME_SIGNALING_BY_TGF_BETA_RECEPTOR_COMPLEX	0.9662	0.9938	0.9842
REACTOME_ACTIVATED_TLR4_SIGNALLING	0.9978	0.994	0.9946
REACTOME_IMMUNE_SYSTEM	0.9966	0.9994	0.999
REACTOME_INTEGRATION_OF_PROVIRUS	0.9022	0.9124	0.8522
REACTOME_PHASE_II_CONJUGATION	0.0618	0.0834	0.0752
REACTOME_TOLL_RECEPTOR_CASCADES	0.9986	0.9992	0.9986
REACTOME_ACTIVATION_OF_BH3_ONLY_PROTEINS	0.8218	0.9348	0.861
REACTOME_GLUCOSE_METABOLISM	0.1672	0.2348	0.187
REACTOME_VOLTAGE_GATED_POTASSIUM_CHANNELS	0.0188	0.0334	0.0288
REACTOME_ADAPTIVE_IMMUNE_SYSTEM	0.9682	0.9944	0.9832
REACTOME_CYTOKINE_SIGNALING_IN_IMMUNE_SYSTEM	0.8388	0.9248	0.8456
REACTOME_MEIOTIC_SYNAPSIS	0.3932	0.5214	0.394
REACTOME_ANTIGEN_PRESENTATION_FOLDING_ASSEMBLY_AND_PEPTIDE_LOADING_OF_CLASS_I_MHC	0.2528	0.3438	0.2682
REACTOME_CLASS_I_MHC_MEDIATED_ANTIGEN_PROCESSING_PRESENTATION	0.8574	0.9736	0.9144
REACTOME_NONSENSE_MEDIATED_DECAY_ENHANCED_BY_THE_EXON_JUNCTION_COMPLEX	0.3672	0.389	0.2882
REACTOME_ANTIGEN_PROCESSING_UBIQUITINATION_PROTEASOME_DEGRADATION	0.9948	1	0.9978
REACTOME_TANDEM_PORE_DOMAIN_POTASSIUM_CHANNELS	0.2794	0.2294	0.3082
REACTOME_INFLAMMASOMES	0.9884	0.956	0.904
REACTOME_POTASSIUM_CHANNELS	0.0312	0.0484	0.0542
REACTOME_NUCLEOTIDE_BINDING_DOMAIN_LEUCINE_RICH_REPEAT_CONTAINING_RECEPTOR_NLR_SIGNALING_PATHWAYS	0.9988	0.9966	0.9902
REACTOME_INWARDLY_RECTIFYING_K_CHANNELS	0.3812	0.4618	0.439
REACTOME_AMYLOIDS	1	1	1
REACTOME_PACKAGING_OF_TELOMERE_ENDS	1	1	0.9996
REACTOME_TELOMERE_MAINTENANCE	0.9986	0.9984	0.997
REACTOME_PLATELET_ACTIVATION_SIGNALING_AND_AGGREGATION	0.9226	0.9576	0.9562
REACTOME_S_PHASE	0.6986	0.6632	0.641
REACTOME_SCFSKP2_MEDIATED_DEGRADATION_OF_P27_P21	0.562	0.5504	0.5746
REACTOME_FGFR_LIGAND_BINDING_AND_ACTIVATION	0.1442	0.087	0.075
REACTOME_CHOLESTEROL_BIOSYNTHESIS	0.4732	0.442	0.4356
REACTOME_FGFR4_LIGAND_BINDING_AND_ACTIVATION	0.3906	0.3456	0.3206
REACTOME_SIGNALING_BY_FGFR	0.2476	0.1816	0.1238
REACTOME_FGFR1_LIGAND_BINDING_AND_ACTIVATION	0.3928	0.2874	0.2582
REACTOME_INTRINSIC_PATHWAY_FOR_APOPTOSIS	0.8992	0.974	0.9004
REACTOME_PI3K_CASCADE	0.3278	0.198	0.1952
REACTOME_APOPTOTIC_EXECUTION_PHASE	0.6646	0.5934	0.4762
NABA_COLLAGENS	0.0264	0.0252	0.0222
NABA_ECM_GLYCOPROTEINS	0.5244	0.5536	0.5292
NABA_ECM_REGULATORS	0.7816	0.7422	0.7676
NABA_ECM_AFFILIATED	0.977	0.967	0.9636
NABA_PROTEOGLYCANS	0.0234	0.0168	0.0244
NABA_SECRETED_FACTORS	0.827	0.7272	0.78
NABA_CORE_MATRISOME	0.063	0.068	0.0632
NABA_MATRISOME_ASSOCIATED	0.9678	0.9322	0.9568
NABA_BASEMENT_MEMBRANES	0.9128	0.9822	0.9338
NABA_MATRISOME	0.6794	0.597	0.6284
